# Supplementary material for: Lingering effects of contraception management on feral mare (Equus caballus) fertility and social behavior
Source: Conserv Physiol. 2017 Mar 18;5(1):cox018. doi: 10.1093/conphys/cox018 (PMC6007543; doi:10.1093/conphys/cox018)
Supplement: Supplementary Data [file cox018_suppl_1.zip]

Archive with 2 entries (2 files):
- TableS220161114.csv
- AltSupplementaryTable1_020161117.docx
