# Supplementary material for: Lingering effects of contraception management on feral mare (Equus caballus) fertility and social behavior
Source: Conserv Physiol. 2017 Mar 18;5(1):cox018. doi: 10.1093/conphys/cox018 (PMC6007543; doi:10.1093/conphys/cox018)
Supplement: Supplementary Data [file cox018_suppl_1.zip › TableS220161114.csv]

year	mare	mare age	region	management timing	treatment status	eventual trt regime	foal current year
2011	adriana	2	west	after	uncontracepted	untreated	0
1994	akasha	NA	east	before	NA	not in program	1
1995	akasha	NA	east	before	NA	not in program	0
1996	akasha	NA	east	before	NA	not in program	0
1998	alexa	2	west	before	NA	treated	0
1999	alexa	3	west	before	NA	treated	1
2000	alexa	4	west	during	contracepted	treated	0
2001	alexa	5	west	during	uncontracepted	treated	0
2002	alexa	6	west	during	uncontracepted	treated	0
2003	alexa	7	west	during	contracepted	treated	0
2004	alexa	8	west	during	contracepted	treated	0
2005	alexa	9	west	during	contracepted	treated	0
2006	alexa	10	west	during	contracepted	treated	0
2007	alexa	11	west	during	contracepted	treated	0
2008	alexa	12	east	during	uncontracepted	treated	0
2009	alexa	13	west	during	uncontracepted	treated	1
2010	alexa	14	west	after	uncontracepted	treated	1
2011	alexa	15	west	after	uncontracepted	treated	0
2012	alexa	16	west	after	uncontracepted	treated	0
2013	alexa	17	west	after	uncontracepted	treated	0
2014	alexa	18	west	after	uncontracepted	treated	0
1983	alexis	NA	west	before	NA	not in program	0
1984	alexis	NA	west	before	NA	not in program	1
1985	alexis	NA	west	before	NA	not in program	0
1986	alexis	NA	west	before	NA	not in program	1
1987	alexis	NA	west	before	NA	not in program	0
1988	alexis	NA	west	before	NA	not in program	1
1989	alexis	NA	west	before	NA	not in program	0
1990	alexis	NA	west	before	NA	not in program	1
1996	alice	1	west	before	NA	not in program	0
1997	alice	2	west	before	NA	not in program	0
1989	alison	3	west	before	NA	not in program	0
1990	alison	4	west	before	NA	not in program	0
1991	alison	5	west	before	NA	not in program	1
1992	alison	6	west	before	NA	not in program	0
1993	alison	7	west	before	NA	not in program	1
1994	alison	8	west	before	NA	not in program	1
1996	amanda	NA	west	before	NA	not in program	0
2004	anastasia	3	west	during	contracepted	treated	0
2005	anastasia	4	west	during	contracepted	treated	0
2005	anastasia	4	west	during	contracepted	treated	0
2006	anastasia	5	west	during	contracepted	treated	0
2007	anastasia	6	west	during	uncontracepted	treated	0
2008	anastasia	7	west	during	uncontracepted	treated	1
2009	anastasia	8	west	during	contracepted	treated	0
2010	anastasia	9	west	after	uncontracepted	treated	0
2011	anastasia	10	west	after	uncontracepted	treated	1
2012	anastasia	11	west	after	contracepted	treated	0
2013	anastasia	12	west	after	uncontracepted	treated	0
2014	anastasia	13	west	after	contracepted	treated	0
1990	annie	5	west	before	NA	treated	1
1991	annie	6	west	before	NA	treated	0
1992	annie	7	west	before	NA	treated	1
1993	annie	8	west	before	NA	treated	1
1994	annie	9	west	before	NA	treated	0
1995	annie	10	west	before	NA	treated	1
1996	annie	11	west	before	NA	treated	1
1997	annie	12	west	before	NA	treated	0
1998	annie	13	west	before	NA	treated	1
1999	annie	14	west	before	NA	treated	1
2000	annie	15	west	during	uncontracepted	treated	1
2001	annie	16	west	during	contracepted	treated	1
2002	annie	17	west	during	contracepted	treated	0
2003	annie	18	west	during	contracepted	treated	0
2004	annie	19	west	during	contracepted	treated	0
2005	annie	20	west	during	contracepted	treated	0
2006	annie	21	west	during	contracepted	treated	0
2007	annie	22	west	during	contracepted	treated	0
2008	annie	23	west	during	uncontracepted	treated	0
2009	annie	24	west	during	uncontracepted	treated	0
2010	annie	25	west	after	uncontracepted	treated	0
2002	ariel	4	west	during	contracepted	treated	0
2003	ariel	5	west	during	contracepted	treated	0
2004	ariel	6	west	during	uncontracepted	treated	0
2005	ariel	7	west	during	uncontracepted	treated	0
2006	ariel	8	west	during	contracepted	treated	0
2007	ariel	9	west	during	uncontracepted	treated	0
2008	ariel	10	west	during	uncontracepted	treated	0
2009	ariel	11	west	during	uncontracepted	treated	0
2010	ariel	12	west	after	uncontracepted	treated	0
2011	ariel	13	west	after	uncontracepted	treated	0
2012	ariel	14	west	after	uncontracepted	treated	0
2013	ariel	15	west	after	uncontracepted	treated	0
2014	ariel	16	west	after	uncontracepted	treated	0
1991	arp	NA	west	before	NA	treated	0
1993	arp	NA	west	before	NA	treated	0
1994	arp	NA	west	before	NA	treated	0
1995	arp	NA	west	before	NA	treated	0
1996	arp	NA	west	before	NA	treated	0
1997	arp	NA	west	before	NA	treated	1
1998	arp	NA	west	before	NA	treated	0
1999	arp	NA	west	before	NA	treated	1
2000	arp	NA	west	during	initial	treated	0
2001	arp	NA	west	during	initial	treated	1
2002	arp	NA	west	during	contracepted	treated	0
2003	arp	NA	west	during	contracepted	treated	0
2004	arp	NA	west	during	contracepted	treated	1
1993	athena	3	west	before	NA	not in program	0
1994	athena	4	west	before	NA	not in program	0
1995	athena	5	west	before	NA	not in program	1
1996	azure	2	west	before	NA	not in program	0
1991	bandit	2	west	before	NA	not in program	0
1992	bandit	3	west	before	NA	not in program	1
1993	bandit	4	west	before	NA	not in program	0
1994	bandit	5	west	before	NA	not in program	1
1995	bandit	6	west	before	NA	not in program	0
1996	bandit	7	west	before	NA	not in program	1
1997	bandit	8	west	before	NA	not in program	0
1998	bandit	9	west	before	NA	not in program	0
1999	bandit	10	west	before	NA	not in program	1
1994	begonia	7	east	before	NA	not in program	1
1995	begonia	8	east	before	NA	not in program	0
1996	begonia	9	east	before	NA	not in program	1
2004	belize	2	mideast	during	contracepted	treated	0
1983	beth	2	east	before	NA	not in program	0
1984	beth	3	east	before	NA	not in program	0
1985	beth	4	east	before	NA	not in program	1
1986	beth	5	east	before	NA	not in program	1
1987	beth	6	east	before	NA	not in program	0
1988	beth	7	east	before	NA	not in program	1
1989	beth	8	east	before	NA	not in program	1
1990	beth	9	east	before	NA	not in program	1
1991	beth	10	east	before	NA	not in program	0
1992	beth	11	east	before	NA	not in program	0
1993	beth	12	east	before	NA	not in program	0
1994	beth	13	east	before	NA	not in program	1
1994	biff	2	west	before	NA	control	0
1995	biff	3	west	before	NA	control	NA
1996	biff	4	west	before	NA	control	0
1997	biff	5	west	before	NA	control	0
1998	biff	6	west	before	NA	control	1
1999	biff	7	west	before	NA	control	0
2000	biff	8	west	during	uncontracepted	control	0
2001	biff	9	west	during	uncontracepted	control	0
2002	biff	10	west	during	uncontracepted	control	1
2003	biff	11	west	during	uncontracepted	control	0
2004	biff	12	west	during	uncontracepted	control	1
2005	biff	13	west	during	uncontracepted	control	1
2006	biff	14	west	during	uncontracepted	control	1
2007	biff	15	west	during	uncontracepted	control	1
2008	biff	16	west	during	uncontracepted	control	0
2009	biff	17	west	during	contracepted	control	0
2010	biff	18	west	after	uncontracepted	control	0
2011	biff	19	west	after	uncontracepted	control	0
2012	biff	20	west	after	uncontracepted	control	0
2013	biff	21	west	after	uncontracepted	control	0
2014	biff	22	west	after	uncontracepted	control	0
1997	bo	1	mideast	before	NA	treated	0
1998	bo	2	east	before	NA	treated	0
1999	bo	3	east	before	NA	treated	1
2000	bo	4	east	during	uncontracepted	treated	0
2001	bo	5	east	during	uncontracepted	treated	1
2002	bo	6	east	during	uncontracepted	treated	1
2003	bo	7	east	during	contracepted	treated	0
2004	bo	8	east	during	uncontracepted	treated	0
2005	bo	9	east	during	contracepted	treated	0
2006	bo	10	mideast	during	uncontracepted	treated	0
2007	bo	11	east	during	uncontracepted	treated	0
2008	bo	12	west	during	uncontracepted	treated	0
2009	bo	13	east	during	uncontracepted	treated	0
2010	bo	14	mideast	after	uncontracepted	treated	0
2011	bo	15	east	after	uncontracepted	treated	0
2012	bo	16	east	after	uncontracepted	treated	0
2013	bo	17	east	after	uncontracepted	treated	0
2014	bo	18	mideast	after	uncontracepted	treated	0
1994	brandy	7	east	before	NA	not in program	0
1995	brandy	8	east	before	NA	not in program	0
1996	brandy	9	east	before	NA	not in program	0
1996	bridget	2	east	before	NA	not in program	0
2000	bridget.2	2	west	during	uncontracepted	treated	0
2001	bridget.2	3	west	during	contracepted	treated	0
2002	bridget.2	4	west	during	contracepted	treated	0
2003	bridget.2	5	west	during	contracepted	treated	0
2004	bridget.2	6	west	during	uncontracepted	treated	0
2005	bridget.2	7	west	during	contracepted	treated	0
2006	bridget.2	8	west	during	contracepted	treated	0
2007	bridget.2	9	west	during	uncontracepted	treated	0
2008	bridget.2	10	west	during	uncontracepted	treated	0
2009	bridget.2	11	west	during	uncontracepted	treated	0
2010	bridget.2	12	west	after	uncontracepted	treated	0
2011	bridget.2	13	west	after	uncontracepted	treated	0
2012	bridget.2	14	west	after	uncontracepted	treated	0
2013	bridget.2	15	west	after	uncontracepted	treated	0
2014	bridget.2	16	west	after	uncontracepted	treated	0
1992	brite	NA	west	before	NA	not in program	1
1993	brite	NA	west	before	NA	not in program	0
1994	brite	NA	west	before	NA	not in program	0
2006	carmen	2	mideast	during	contracepted	treated	0
2007	carmen	3	west	during	contracepted	treated	0
2008	carmen	4	west	during	contracepted	treated	0
2009	carmen	5	west	during	contracepted	treated	0
2010	carmen	6	west	after	uncontracepted	treated	0
2011	carmen	7	west	after	uncontracepted	treated	0
2012	carmen	8	west	after	uncontracepted	treated	1
2013	carmen	9	west	after	uncontracepted	treated	0
2014	carmen	10	west	after	contracepted	treated	0
1998	carrot	4	mideast	before	NA	control	1
1999	carrot	5	east	before	NA	control	0
2000	carrot	6	mideast	during	uncontracepted	control	0
2001	carrot	7	east	during	uncontracepted	control	1
2002	carrot	8	east	during	uncontracepted	control	0
2003	carrot	9	mideast	during	uncontracepted	control	1
2004	carrot	10	mideast	during	uncontracepted	control	1
2005	carrot	11	mideast	during	uncontracepted	control	1
2006	carrot	11	mideast	during	uncontracepted	control	1
2007	carrot	12	mideast	during	uncontracepted	control	1
2008	carrot	13	west	during	uncontracepted	control	1
2009	carrot	14	mideast	during	contracepted	control	0
2010	carrot	15	mideast	after	uncontracepted	control	0
2011	carrot	16	mideast	after	uncontracepted	control	0
2012	carrot	17	mideast	after	uncontracepted	control	1
2013	carrot	18	mideast	after	uncontracepted	control	0
2014	carrot	19	mideast	after	contracepted	control	0
1994	cathy	NA	mideast	before	NA	not in program	1
1995	cathy	NA	mideast	before	NA	not in program	0
1996	cathy	NA	mideast	before	NA	not in program	0
1997	cathy	NA	mideast	before	NA	not in program	1
2010	chacha	2	mideast	after	uncontracepted	untreated	0
2011	chacha	3	mideast	after	uncontracepted	untreated	0
2012	chacha	4	NA	after	uncontracepted	untreated	0
2013	chacha	5	east	after	uncontracepted	untreated	1
2014	chacha	6	east	after	uncontracepted	untreated	0
2000	chief	2	mideast	during	uncontracepted	treated	0
2001	chief	3	east	during	contracepted	treated	0
2002	chief	4	east	during	contracepted	treated	0
2003	csusha	2	mideast	during	contracepted	treated	0
2004	csusha	3	mideast	during	contracepted	treated	0
2005	csusha	4	mideast	during	contracepted	treated	0
2006	csusha	5	mideast	during	contracepted	treated	0
2007	csusha	6	mideast	during	uncontracepted	treated	0
1996	dagmar	3	east	before	NA	not in program	0
1991	dahlia	3	west	before	NA	not in program	1
1992	dahlia	4	west	before	NA	not in program	NA
1993	dahlia	5	west	before	NA	not in program	1
1994	dahlia	6	west	before	NA	not in program	0
1999	daisy	2	east	before	NA	treated	0
2000	daisy	3	east	during	contracepted	treated	1
2001	daisy	4	east	during	uncontracepted	treated	0
2002	daisy	5	east	during	contracepted	treated	0
2003	daisy	6	east	during	contracepted	treated	0
2004	daisy	7	east	during	contracepted	treated	0
2005	daisy	8	east	during	contracepted	treated	0
2006	daisy	9	east	during	uncontracepted	treated	1
2007	daisy	10	east	during	contracepted	treated	0
2008	daisy	11	west	during	contracepted	treated	0
2009	daisy	12	east	during	contracepted	treated	1
2010	daisy	13	east	after	uncontracepted	treated	0
2011	daisy	14	east	after	uncontracepted	treated	0
2012	daisy	15	east	after	uncontracepted	treated	1
2013	daisy	16	east	after	uncontracepted	treated	1
2014	daisy	17	east	after	contracepted	treated	0
2000	damigo	7	mideast	during	uncontracepted	control	1
2001	damigo	8	mideast	during	uncontracepted	control	1
2002	damigo	9	mideast	during	uncontracepted	control	1
2003	damigo	10	mideast	during	uncontracepted	control	0
2004	damigo	11	mideast	during	uncontracepted	control	1
2005	damigo	12	mideast	during	uncontracepted	control	1
2006	damigo	13	mideast	during	uncontracepted	control	1
2007	damigo	14	mideast	during	uncontracepted	control	1
2008	damigo	15	west	during	uncontracepted	control	1
2009	damigo	16	east	during	contracepted	control	0
1991	damsel	1	east	before	NA	not in program	0
1988	dana	3	east	before	NA	not in program	1
1989	dana	4	east	before	NA	not in program	0
1990	dana	5	east	before	NA	not in program	1
1991	dana	6	east	before	NA	not in program	0
1992	dana	7	east	before	NA	not in program	1
1993	dana	8	east	before	NA	not in program	0
1994	dana	9	east	before	NA	not in program	1
1995	dana	10	east	before	NA	not in program	0
1996	dana	11	east	before	NA	not in program	0
1991	danielle	2	east	before	NA	not in program	0
1992	danielle	3	east	before	NA	not in program	0
1993	danielle	4	east	before	NA	not in program	1
1994	danielle	5	east	before	NA	not in program	0
1995	danielle	6	east	before	NA	not in program	1
1996	danielle	7	east	before	NA	not in program	0
1983	daphne	3	east	before	NA	not in program	1
1984	daphne	4	east	before	NA	not in program	0
1985	daphne	5	east	before	NA	not in program	1
1986	daphne	6	east	before	NA	not in program	0
1987	daphne	7	east	before	NA	not in program	1
1988	daphne	8	east	before	NA	not in program	0
1989	daphne	9	east	before	NA	not in program	1
1990	daphne	10	east	before	NA	not in program	0
1991	daphne	11	east	before	NA	not in program	NA
1992	daphne	12	east	before	NA	not in program	1
1993	daphne	13	east	before	NA	not in program	0
1994	daphne	14	east	before	NA	not in program	1
1995	daphne	15	east	before	NA	not in program	1
1996	daphne	16	east	before	NA	not in program	0
1997	daphne	17	east	before	NA	not in program	0
1991	daquiri	2	east	before	NA	not in program	0
1996	darcy	3	east	before	NA	treated	0
1997	darcy	4	east	before	NA	treated	0
1998	darcy	5	east	before	NA	treated	0
1999	darcy	6	east	before	NA	treated	1
2000	darcy	7	mideast	during	initial	treated	0
2001	darcy	8	east	during	initial	treated	1
2002	darcy	9	east	during	contracepted	treated	1
2003	darcy	10	east	during	contracepted	treated	0
2004	darcy	11	mideast	during	contracepted	treated	0
2005	darcy	12	mideast	during	contracepted	treated	0
2006	darcy	13	mideast	during	uncontracepted	treated	0
2007	darcy	14	east	during	uncontracepted	treated	0
2008	darcy	15	west	during	uncontracepted	treated	0
2009	darcy	16	east	during	uncontracepted	treated	0
2010	darcy	17	west	after	uncontracepted	treated	0
2011	darcy	18	mideast	after	uncontracepted	treated	0
2012	darcy	19	NA	after	uncontracepted	treated	0
2013	darcy	20	east	after	uncontracepted	treated	0
2014	darcy	21	east	after	uncontracepted	treated	0
1995	darkface	NA	west	before	NA	treated	1
1996	darkface	NA	west	before	NA	treated	1
1997	darkface	NA	west	before	NA	treated	0
1998	darkface	NA	west	before	NA	treated	1
1999	darkface	NA	west	before	NA	treated	1
2000	darkface	NA	west	during	contracepted	treated	0
2001	darkface	NA	west	during	uncontracepted	treated	0
2002	darkface	NA	west	during	contracepted	treated	1
2003	darkface	NA	mideast	during	contracepted	treated	0
2004	darkface	NA	west	during	contracepted	treated	0
2005	darkface	NA	west	during	contracepted	treated	1
2006	darkface	16	west	during	contracepted	treated	0
2007	darkface	17	west	during	contracepted	treated	0
2008	darkface	18	west	during	uncontracepted	treated	0
2009	darkface	19	west	during	uncontracepted	treated	0
2010	darkface	20	west	after	uncontracepted	treated	0
2011	darkface	21	west	after	uncontracepted	treated	0
2012	darkface	22	west	after	uncontracepted	treated	0
2013	darkface	23	west	after	uncontracepted	treated	0
2014	darkface	24	west	after	uncontracepted	treated	0
2003	dasha	2	mideast	during	contracepted	treated	0
2004	dasha	3	east	during	contracepted	treated	0
1987	dawn	4	east	before	NA	not in program	0
1988	dawn	5	mideast	before	NA	not in program	1
1989	dawn	6	mideast	before	NA	not in program	0
1990	dawn	7	mideast	before	NA	not in program	0
1991	dawn	8	mideast	before	NA	not in program	1
1992	dawn	9	mideast	before	NA	not in program	1
1993	dawn	10	mideast	before	NA	not in program	0
1994	dawn	11	mideast	before	NA	not in program	1
1995	dawn	12	mideast	before	NA	not in program	0
1996	dawn	13	mideast	before	NA	not in program	1
1991	delilah	3	east	before	NA	not in program	1
1992	delilah	4	east	before	NA	not in program	NA
1993	delilah	5	east	before	NA	not in program	1
1994	delilah	6	east	before	NA	not in program	0
1995	delilah	7	east	before	NA	not in program	1
1996	delilah	8	east	before	NA	not in program	0
1987	delphi	3	east	before	NA	not in program	0
1988	delphi	4	east	before	NA	not in program	1
1989	delphi	5	east	before	NA	not in program	1
1990	delphi	6	east	before	NA	not in program	0
1991	delphi	7	east	before	NA	not in program	0
1992	delphi	8	east	before	NA	not in program	0
2004	delphi.2	2	west	during	contracepted	not in program	0
2005	delphi.2	3	west	during	contracepted	not in program	0
2006	delphi.2	4	west	during	contracepted	not in program	0
2007	delphi.2	5	west	during	contracepted	not in program	0
2008	delphi.2	6	west	during	uncontracepted	not in program	0
2009	delphi.2	7	west	during	uncontracepted	not in program	0
2010	delphi.2	8	west	after	uncontracepted	not in program	0
2011	delphi.2	9	west	after	uncontracepted	not in program	0
2012	delphi.2	10	west	after	uncontracepted	not in program	0
2013	delphi.2	11	west	after	uncontracepted	not in program	0
2014	delphi.2	12	west	after	uncontracepted	not in program	0
1991	delta	3	mideast	before	NA	treated	1
1992	delta	4	mideast	before	NA	treated	1
1993	delta	5	mideast	before	NA	treated	NA
1994	delta	6	mideast	before	NA	treated	0
1995	delta	7	mideast	before	NA	treated	1
1996	delta	8	mideast	before	NA	treated	0
1997	delta	9	mideast	before	NA	treated	1
1998	delta	10	mideast	before	NA	treated	1
1999	delta	11	mideast	before	NA	treated	1
2000	delta	12	mideast	during	contracepted	treated	0
2001	delta	13	mideast	during	uncontracepted	treated	0
2002	delta	14	mideast	during	contracepted	treated	1
2012	dendera	2	NA	after	uncontracepted	untreated	0
2013	dendera	3	east	after	uncontracepted	untreated	1
2014	dendera	4	east	after	uncontracepted	untreated	0
2011	desdamona	2	east	after	uncontracepted	untreated	0
2012	desdamona	3	east	after	uncontracepted	untreated	0
2013	desdamona	4	east	after	uncontracepted	untreated	1
2014	desdamona	5	east	after	uncontracepted	untreated	0
2007	dia	2	west	during	uncontracepted	untreated	0
1984	diana	NA	east	before	NA	not in program	1
1993	dixie	4	east	before	NA	not in program	NA
1994	dixie	5	east	before	NA	not in program	0
1995	dixie	6	east	before	NA	not in program	0
1996	dixie	7	east	before	NA	not in program	0
2004	djibouti	2	east	during	contracepted	treated	0
2005	djibouti	3	east	during	contracepted	treated	0
2006	djibouti	4	east	during	contracepted	treated	0
2007	djibouti	5	east	during	contracepted	treated	0
2008	djibouti	6	west	during	uncontracepted	treated	0
2009	djibouti	7	east	during	uncontracepted	treated	0
2010	djibouti	8	east	after	uncontracepted	treated	0
2011	djibouti	9	east	after	uncontracepted	treated	0
2012	djibouti	10	east	after	uncontracepted	treated	0
2013	djibouti	11	east	after	uncontracepted	treated	0
2014	djibouti	12	mideast	after	uncontracepted	treated	0
1999	dolby	4	west	before	NA	initial but not boosted	0
2000	dolby	5	west	during	initial	initial but not boosted	0
2010	donoma	4	mideast	after	uncontracepted	treated	0
2011	donoma	5	mideast	after	uncontracepted	treated	0
2012	donoma	6	mideast	after	uncontracepted	treated	0
2013	donoma	7	mideast	after	uncontracepted	treated	0
2014	donoma	8	east	after	uncontracepted	treated	0
1993	doobie	3	east	before	NA	treated	1
1994	doobie	4	east	before	NA	treated	0
1995	doobie	5	east	before	NA	treated	1
1996	doobie	6	east	before	NA	treated	0
1997	doobie	7	east	before	NA	treated	1
1998	doobie	8	east	before	NA	treated	1
1999	doobie	9	east	before	NA	treated	1
2000	doobie	10	east	during	contracepted	treated	1
2001	doobie	11	east	during	uncontracepted	treated	0
2002	doobie	12	mideast	during	contracepted	treated	1
2003	doobie	13	east	during	contracepted	treated	0
2004	doobie	14	mideast	during	contracepted	treated	1
2005	doobie	15	east	during	contracepted	treated	0
2006	doobie	18	east	during	contracepted	treated	0
2007	doobie	19	east	during	uncontracepted	treated	0
2008	doobie	20	west	during	contracepted	treated	1
2009	doobie	21	east	during	contracepted	treated	0
2010	doobie	22	east	after	uncontracepted	treated	0
2011	doobie	23	mideast	after	uncontracepted	treated	0
1994	dorothy	3	east	before	NA	treated	0
1995	dorothy	4	east	before	NA	treated	0
1996	dorothy	5	east	before	NA	treated	0
1997	dorothy	6	east	before	NA	treated	1
1998	dorothy	7	east	before	NA	treated	0
1999	dorothy	8	east	before	NA	treated	1
2000	dorothy	9	east	during	contracepted	treated	0
1982	dot	2	east	before	NA	not in program	0
1983	dot	3	east	before	NA	not in program	1
1984	dot	4	east	before	NA	not in program	0
1985	dot	5	east	before	NA	not in program	1
1986	dot	6	east	before	NA	not in program	0
1987	dot	7	east	before	NA	not in program	0
1988	dot	8	east	before	NA	not in program	1
1989	dot	9	east	before	NA	not in program	1
1990	dot	10	east	before	NA	not in program	0
1991	dot	11	east	before	NA	not in program	1
1992	dot	12	east	before	NA	not in program	1
1993	dot	13	east	before	NA	not in program	1
1994	dot	14	mideast	before	NA	not in program	1
1995	dot	15	mideast	before	NA	not in program	0
1996	dot	16	east	before	NA	not in program	1
2001	dotu	2	mideast	during	contracepted	treated	0
2002	dotu	3	east	during	contracepted	treated	0
2003	dotu	4	east	during	contracepted	treated	0
2004	dotu	5	mideast	during	uncontracepted	treated	0
2005	dotu	6	east	during	contracepted	treated	0
2006	dotu	7	mideast	during	contracepted	treated	0
2007	dotu	8	east	during	uncontracepted	treated	0
2008	dotu	9	west	during	uncontracepted	treated	0
2009	dotu	10	east	during	uncontracepted	treated	0
2010	dotu	11	east	after	uncontracepted	treated	0
2011	dotu	12	east	after	uncontracepted	treated	0
2012	dotu	13	east	after	uncontracepted	treated	0
2013	dotu	14	east	after	uncontracepted	treated	0
2014	dotu	15	east	after	uncontracepted	treated	0
1996	duff	3	mideast	before	NA	not in program	0
1997	duff	4	mideast	before	NA	not in program	0
1998	duff	5	mideast	before	NA	not in program	0
1998	dumey	4	mideast	before	NA	treated	1
1999	dumey	5	east	before	NA	treated	0
2000	dumey	6	mideast	during	initial	treated	0
2001	dumey	7	east	during	initial	treated	0
2002	dumey	8	east	during	initial	treated	1
2003	dumey	9	east	during	contracepted	treated	1
2004	dumey	10	east	during	contracepted	treated	0
2005	dumey	11	east	during	uncontracepted	treated	0
2006	dumey	12	east	during	contracepted	treated	0
2007	dumey	13	east	during	contracepted	treated	0
2008	dumey	14	west	during	contracepted	treated	0
2009	dumey	15	east	during	uncontracepted	treated	0
2010	dumey	16	east	after	uncontracepted	treated	1
2012	dumey	18	east	after	uncontracepted	treated	0
2013	dumey	19	east	after	uncontracepted	treated	0
2014	dumey	20	east	after	uncontracepted	treated	0
1998	dusty	3	mideast	before	NA	treated	0
1999	dusty	4	east	before	NA	treated	0
2000	dusty	5	mideast	during	uncontracepted	treated	1
2001	dusty	6	east	during	contracepted	treated	0
2002	dusty	7	east	during	contracepted	treated	0
2003	dusty	8	east	during	contracepted	treated	0
2004	dusty	9	mideast	during	uncontracepted	treated	0
2005	dusty	10	mideast	during	contracepted	treated	1
2006	dusty	11	west	during	contracepted	treated	0
2007	dusty	12	mideast	during	contracepted	treated	0
2008	dusty	13	west	during	uncontracepted	treated	0
2009	dusty	14	east	during	uncontracepted	treated	0
2010	dusty	15	east	after	uncontracepted	treated	0
2011	dusty	16	east	after	uncontracepted	treated	0
2012	dusty	17	NA	after	uncontracepted	treated	0
2013	dusty	18	mideast	after	uncontracepted	treated	0
2014	dusty	19	mideast	after	uncontracepted	treated	0
1991	edith	1	mideast	before	NA	not in program	0
1992	edith	2	mideast	before	NA	not in program	0
1987	electra	3	mideast	before	NA	untreated	0
1988	electra	4	mideast	before	NA	untreated	0
1989	electra	5	east	before	NA	untreated	1
1990	electra	6	east	before	NA	untreated	1
1991	electra	7	east	before	NA	untreated	1
1992	electra	8	east	before	NA	untreated	0
1993	electra	9	east	before	NA	untreated	1
1994	electra	10	mideast	before	NA	untreated	0
1995	electra	11	mideast	before	NA	untreated	1
1996	electra	12	mideast	before	NA	untreated	0
1997	electra	13	east	before	NA	untreated	1
1998	electra	14	mideast	before	NA	untreated	0
1999	electra	15	east	before	NA	untreated	0
2000	electra	16	mideast	during	uncontracepted	untreated	0
2001	electra	17	mideast	during	uncontracepted	untreated	1
2002	electra	18	east	during	uncontracepted	untreated	0
2003	electra	19	mideast	during	contracepted	untreated	0
1991	elizabeth	3	east	before	NA	not in program	0
1992	elizabeth	4	mideast	before	NA	not in program	NA
1993	elizabeth	5	mideast	before	NA	not in program	NA
1994	elizabeth	6	mideast	before	NA	not in program	1
1995	elizabeth	7	mideast	before	NA	not in program	0
1996	elizabeth	8	mideast	before	NA	not in program	1
1982	esther	2	mideast	before	NA	not in program	0
1983	esther	3	mideast	before	NA	not in program	1
1984	esther	4	mideast	before	NA	not in program	1
1985	esther	5	mideast	before	NA	not in program	0
1986	esther	6	mideast	before	NA	not in program	1
1987	esther	7	mideast	before	NA	not in program	0
1988	esther	8	mideast	before	NA	not in program	1
1989	esther	9	mideast	before	NA	not in program	0
1990	esther	10	mideast	before	NA	not in program	0
1982	eve	2	east	before	NA	not in program	1
1983	eve	3	east	before	NA	not in program	0
1984	eve	4	east	before	NA	not in program	1
1985	eve	5	east	before	NA	not in program	0
1986	eve	6	east	before	NA	not in program	0
1987	eve	7	east	before	NA	not in program	0
1988	eve	8	east	before	NA	not in program	1
1989	eve	9	east	before	NA	not in program	1
1990	eve	10	east	before	NA	not in program	1
1991	eve	11	east	before	NA	not in program	0
1992	eve	12	east	before	NA	not in program	1
1993	eve	13	east	before	NA	not in program	NA
1994	eve	14	east	before	NA	not in program	0
1995	eve	15	east	before	NA	not in program	0
1996	eve	16	east	before	NA	not in program	1
1995	femme	NA	mideast	before	NA	not in program	0
1996	femme	NA	mideast	before	NA	not in program	0
1995	georgia	NA	mideast	before	NA	treated	0
1996	georgia	NA	west	before	NA	treated	1
1997	georgia	NA	mideast	before	NA	treated	1
1998	georgia	NA	mideast	before	NA	treated	1
1999	georgia	NA	mideast	before	NA	treated	1
2000	georgia	NA	mideast	during	contracepted	treated	1
2001	georgia	NA	mideast	during	uncontracepted	treated	0
2002	georgia	NA	east	during	contracepted	treated	1
2003	georgia	NA	mideast	during	contracepted	treated	0
2004	georgia	NA	mideast	during	contracepted	treated	0
2005	georgia	NA	mideast	during	contracepted	treated	0
1987	hallie	2	east	before	NA	treated	0
1988	hallie	3	east	before	NA	treated	1
1989	hallie	4	east	before	NA	treated	0
1990	hallie	5	east	before	NA	treated	1
1991	hallie	6	east	before	NA	treated	0
1992	hallie	7	east	before	NA	treated	0
1993	hallie	8	east	before	NA	treated	NA
1994	hallie	9	east	before	NA	treated	1
1995	hallie	10	east	before	NA	treated	0
1996	hallie	11	east	before	NA	treated	0
1997	hallie	12	east	before	NA	treated	1
1998	hallie	13	east	before	NA	treated	0
1999	hallie	14	east	before	NA	treated	1
2000	hallie	15	east	during	contracepted	treated	1
2001	hallie	16	east	during	uncontracepted	treated	0
2002	hallie	17	east	during	contracepted	treated	1
2003	hallie	18	east	during	contracepted	treated	0
2004	hallie	19	east	during	contracepted	treated	0
2005	hallie	20	east	during	contracepted	treated	0
2006	hallie	23	east	during	contracepted	treated	0
2007	hallie	24	east	during	uncontracepted	treated	0
2008	hallie	25	west	during	uncontracepted	treated	0
2009	hallie	26	east	during	uncontracepted	treated	0
2010	hallie	27	east	after	uncontracepted	treated	0
2011	hallie	28	east	after	uncontracepted	treated	0
2012	hallie	29	east	after	uncontracepted	treated	0
2013	hallie	30	east	after	uncontracepted	treated	0
2000	hardee	3	east	during	contracepted	treated	0
2001	hardee	4	east	during	uncontracepted	treated	0
2002	hardee	5	east	during	contracepted	treated	0
2003	hardee	6	east	during	contracepted	treated	0
2004	hardee	7	east	during	uncontracepted	treated	0
2005	hardee	8	east	during	uncontracepted	treated	1
2006	hardee	9	east	during	uncontracepted	treated	0
2007	hardee	10	east	during	uncontracepted	treated	1
2008	hardee	11	west	during	contracepted	treated	0
2009	hardee	12	east	during	contracepted	treated	0
2010	hardee	13	east	after	uncontracepted	treated	0
2011	hardee	14	east	after	uncontracepted	treated	0
2012	hardee	15	east	after	uncontracepted	treated	1
2013	hardee	16	east	after	uncontracepted	treated	0
2014	hardee	17	east	after	uncontracepted	treated	0
2002	harriet	2	mideast	during	contracepted	untreated	0
2003	harriet	3	mideast	during	contracepted	untreated	0
2013	havana	2	east	after	uncontracepted	untreated	0
2014	havana	3	east	after	uncontracepted	untreated	0
2001	haven	2	mideast	during	contracepted	treated	0
2002	haven	3	east	during	contracepted	treated	0
2009	hedvig	2	east	during	contracepted	treated	0
2010	hedvig	3	east	after	uncontracepted	treated	0
2011	hedvig	4	mideast	after	uncontracepted	treated	0
2012	hedvig	5	NA	after	uncontracepted	treated	1
2013	hedvig	6	east	after	uncontracepted	treated	0
2014	hedvig	7	east	after	uncontracepted	treated	0
1998	helena	4	east	before	NA	treated	0
1999	helena	5	east	before	NA	treated	1
2000	helena	6	mideast	during	contracepted	treated	0
2001	helena	7	east	during	uncontracepted	treated	0
2002	helena	8	east	during	uncontracepted	treated	0
2003	helena	9	mideast	during	contracepted	treated	0
2004	helena	10	mideast	during	contracepted	treated	1
2005	helena	11	mideast	during	contracepted	treated	0
2006	helena	12	east	during	contracepted	treated	0
2007	helena	13	east	during	uncontracepted	treated	0
2008	helena	14	west	during	contracepted	treated	0
2009	helena	15	east	during	uncontracepted	treated	0
2010	helena	16	east	after	uncontracepted	treated	0
2011	helena	17	east	after	uncontracepted	treated	0
2012	helena	18	east	after	uncontracepted	treated	0
2013	helena	19	east	after	uncontracepted	treated	0
2014	helena	20	east	after	uncontracepted	treated	0
1991	hera	1	east	before	NA	not in program	0
1998	hercules	2	mideast	before	NA	control	0
1999	hercules	3	east	before	NA	control	0
2000	hercules	4	mideast	during	uncontracepted	control	0
2001	hercules	5	mideast	during	uncontracepted	control	0
2002	hercules	6	west	during	uncontracepted	control	1
2003	hercules	7	mideast	during	uncontracepted	control	0
2004	hercules	8	mideast	during	uncontracepted	control	1
2005	hercules	9	mideast	during	uncontracepted	control	0
2006	hercules	10	mideast	during	uncontracepted	control	1
2007	hercules	11	mideast	during	uncontracepted	control	0
2008	hercules	12	west	during	uncontracepted	control	1
2009	hercules	13	mideast	during	contracepted	control	0
2010	hercules	14	mideast	after	uncontracepted	control	0
2011	hercules	15	mideast	after	uncontracepted	control	1
2007	hermione	2	east	during	contracepted	treated	0
2008	hermione	3	west	during	contracepted	treated	0
2009	hermione	4	east	during	contracepted	treated	0
2010	hermione	5	east	after	uncontracepted	treated	0
2011	hermione	6	mideast	after	uncontracepted	treated	0
2012	hermione	7	mideast	after	uncontracepted	treated	0
2013	hermione	8	mideast	after	uncontracepted	treated	1
2014	hermione	9	east	after	uncontracepted	treated	1
2000	hezakiah	4	east	during	contracepted	treated	0
2001	hezakiah	5	east	during	uncontracepted	treated	0
2002	hezakiah	6	east	during	contracepted	treated	1
2003	hezakiah	7	east	during	contracepted	treated	0
2004	hezakiah	8	mideast	during	contracepted	treated	0
2005	hezakiah	9	mideast	during	contracepted	treated	1
2006	hezakiah	9	mideast	during	contracepted	treated	0
2007	hezakiah	10	east	during	contracepted	treated	0
2008	hezakiah	11	west	during	uncontracepted	treated	0
2009	hezakiah	12	east	during	uncontracepted	treated	0
2010	hezakiah	13	east	after	uncontracepted	treated	0
2011	hezakiah	14	mideast	after	uncontracepted	treated	1
2012	hezakiah	15	NA	after	uncontracepted	treated	0
2013	hezakiah	16	east	after	uncontracepted	treated	0
2014	hezakiah	17	mideast	after	uncontracepted	treated	0
1990	hillary	2	east	before	NA	not in program	1
1991	hillary	3	east	before	NA	not in program	1
1992	hillary	4	east	before	NA	not in program	NA
1993	hillary	5	east	before	NA	not in program	NA
1994	hillary	6	east	before	NA	not in program	1
1995	hillary	7	east	before	NA	not in program	0
1996	hillary	8	east	before	NA	not in program	0
2004	himalaya	2	mideast	during	contracepted	treated	0
2005	himalaya	3	east	during	contracepted	treated	0
2006	himalaya	4	east	during	contracepted	treated	0
2007	himalaya	5	east	during	contracepted	treated	0
2008	himalaya	6	west	during	uncontracepted	treated	0
2009	himalaya	7	east	during	uncontracepted	treated	0
2010	himalaya	8	east	after	uncontracepted	treated	0
2011	himalaya	9	east	after	uncontracepted	treated	0
2012	himalaya	10	east	after	uncontracepted	treated	0
2013	himalaya	11	east	after	uncontracepted	treated	0
2014	himalaya	12	mideast	after	uncontracepted	treated	0
2010	hiphop	2	mideast	after	uncontracepted	untreated	0
2011	hiphop	3	mideast	after	uncontracepted	untreated	0
2012	hiphop	4	NA	after	uncontracepted	untreated	0
2013	hiphop	5	east	after	uncontracepted	untreated	1
2014	hiphop	6	east	after	uncontracepted	untreated	0
1995	holly	1	mideast	before	NA	treated	0
1996	holly	2	east	before	NA	treated	0
1997	holly	3	east	before	NA	treated	1
1998	holly	4	east	before	NA	treated	0
1999	holly	5	east	before	NA	treated	0
2000	holly	6	mideast	during	initial	treated	1
2001	holly	7	east	during	contracepted	treated	0
2002	holly	8	east	during	contracepted	treated	0
2003	holly	9	east	during	uncontracepted	treated	0
2003	holly	10	east	during	uncontracepted	treated	0
2007	hoorah	2	east	during	contracepted	treated	0
2008	hoorah	3	west	during	contracepted	treated	0
2009	hoorah	4	east	during	contracepted	treated	0
2010	hoorah	5	mideast	after	uncontracepted	treated	0
2011	hoorah	6	east	after	uncontracepted	treated	0
2012	hoorah	7	east	after	uncontracepted	treated	0
2013	hoorah	8	east	after	uncontracepted	treated	0
2014	hoorah	9	mideast	after	uncontracepted	treated	0
2001	hoover	2	east	during	contracepted	treated	0
2002	hoover	3	east	during	contracepted	treated	0
1996	horace	4	mideast	before	NA	treated	1
1997	horace	5	mideast	before	NA	treated	1
1998	horace	6	mideast	before	NA	treated	0
1999	horace	7	mideast	before	NA	treated	0
2000	horace	8	mideast	during	contracepted	treated	1
2001	horace	9	east	during	uncontracepted	treated	0
2002	horace	10	mideast	during	contracepted	treated	1
2003	horace	11	mideast	during	contracepted	treated	0
2004	horace	12	mideast	during	contracepted	treated	0
2005	horace	13	mideast	during	contracepted	treated	0
1994	hortense	NA	mideast	before	NA	not in program	1
1995	hortense	NA	mideast	before	NA	not in program	0
1996	hortense	NA	mideast	before	NA	not in program	0
1995	jackie	NA	east	before	NA	not in program	0
1996	jackie	NA	east	before	NA	not in program	0
2001	jaquincoke	3	mideast	during	contracepted	treated	0
2002	jaquincoke	4	east	during	uncontracepted	treated	0
2003	jaquincoke	5	mideast	during	contracepted	treated	0
2004	jaquincoke	6	mideast	during	contracepted	treated	0
2005	jaquincoke	7	mideast	during	contracepted	treated	0
2006	jaquincoke	8	west	during	contracepted	treated	0
2007	jaquincoke	9	west	during	uncontracepted	treated	0
2008	jaquincoke	10	west	during	uncontracepted	treated	0
2009	jaquincoke	11	east	during	uncontracepted	treated	0
2010	jaquincoke	12	east	after	uncontracepted	treated	0
2011	jaquincoke	13	east	after	uncontracepted	treated	0
2012	jaquincoke	14	east	after	uncontracepted	treated	0
2013	jaquincoke	15	east	after	uncontracepted	treated	0
2014	jaquincoke	16	east	after	uncontracepted	treated	0
1983	jennifer	3	mideast	before	NA	treated	0
1984	jennifer	4	mideast	before	NA	treated	0
1985	jennifer	5	mideast	before	NA	treated	0
1986	jennifer	6	mideast	before	NA	treated	0
1987	jennifer	7	mideast	before	NA	treated	0
1988	jennifer	8	mideast	before	NA	treated	1
1989	jennifer	9	west	before	NA	treated	1
1990	jennifer	10	mideast	before	NA	treated	1
1991	jennifer	11	west	before	NA	treated	0
1992	jennifer	12	west	before	NA	treated	1
1993	jennifer	13	west	before	NA	treated	NA
1994	jennifer	14	mideast	before	NA	treated	0
1995	jennifer	15	mideast	before	NA	treated	1
1996	jennifer	16	mideast	before	NA	treated	0
1997	jennifer	17	mideast	before	NA	treated	1
1998	jennifer	18	mideast	before	NA	treated	1
1999	jennifer	19	east	before	NA	treated	0
2000	jennifer	20	mideast	during	contracepted	treated	1
2001	jennifer	21	mideast	during	contracepted	treated	0
2002	jennifer	22	east	during	contracepted	treated	0
1996	joyzi	3	west	before	NA	not in program	0
1990	juliet	3	east	before	NA	not in program	1
1991	juliet	4	east	before	NA	not in program	0
1992	juliet	5	east	before	NA	not in program	NA
1993	juliet	6	east	before	NA	not in program	NA
1994	juliet	7	east	before	NA	not in program	NA
1995	juliet	8	east	before	NA	not in program	0
1996	juliet	9	east	before	NA	not in program	0
1997	julie	4	west	before	NA	control	0
1998	julie	5	west	before	NA	control	0
1999	julie	6	west	before	NA	control	1
2000	julie	7	west	during	control	control	1
2001	julie	8	west	during	control	control	0
2002	julie	9	west	during	control	control	0
2003	julie	10	west	during	control	control	1
2004	julie	11	west	during	control	control	0
2005	julie	12	west	during	control	control	0
2006	julie	13	west	during	uncontracepted	not in program	0
2007	julie	14	mideast	during	uncontracepted	not in program	1
2008	julie	15	west	during	uncontracepted	not in program	1
2009	julie	16	west	during	contracepted	not in program	1
2010	julie	17	west	after	uncontracepted	not in program	0
2011	julie	18	west	after	uncontracepted	not in program	0
2012	julie	19	west	after	uncontracepted	not in program	0
2013	julie	20	west	after	uncontracepted	not in program	0
2014	julie	21	west	after	uncontracepted	not in program	1
1983	june	3	west	before	NA	not in program	1
1984	june	4	west	before	NA	not in program	0
1985	june	5	west	before	NA	not in program	1
1986	june	6	west	before	NA	not in program	0
1987	june	7	west	before	NA	not in program	1
1988	june	8	west	before	NA	not in program	0
1989	june	9	west	before	NA	not in program	0
1990	june	10	west	before	NA	not in program	1
1991	june	11	west	before	NA	not in program	0
1992	june	12	west	before	NA	not in program	NA
1993	june	13	west	before	NA	not in program	1
1994	june	14	west	before	NA	not in program	0
1995	june	15	west	before	NA	not in program	1
1996	june	16	west	before	NA	not in program	1
1991	juniper	1	west	before	NA	treated	0
1992	juniper	2	west	before	NA	treated	NA
1993	juniper	3	west	before	NA	treated	1
1994	juniper	4	west	before	NA	treated	0
1995	juniper	5	west	before	NA	treated	1
1996	juniper	6	west	before	NA	treated	0
1997	juniper	7	west	before	NA	treated	0
1998	juniper	8	west	before	NA	treated	0
1999	juniper	9	west	before	NA	treated	0
2000	juniper	10	west	during	contracepted	treated	0
2001	juniper	11	west	during	uncontracepted	treated	0
2002	juniper	12	west	during	contracepted	treated	0
2003	juniper	13	west	during	contracepted	treated	0
2004	juniper	14	west	during	contracepted	treated	0
2005	juniper	15	west	during	uncontracepted	treated	0
2006	juniper	16	west	during	uncontracepted	treated	0
2007	juniper	17	west	during	uncontracepted	treated	0
2008	juniper	18	west	during	uncontracepted	treated	0
2009	juniper	19	west	during	uncontracepted	treated	0
2010	juniper	20	west	after	uncontracepted	treated	0
2011	juniper	21	west	after	uncontracepted	treated	0
2012	juniper	22	west	after	uncontracepted	treated	0
2013	juniper	23	west	after	uncontracepted	treated	0
2014	juniper	24	west	after	uncontracepted	treated	0
2001	kassie	2	east	during	contracepted	treated	0
2001	kassie	2	east	during	contracepted	treated	0
2002	kassie	3	east	during	contracepted	treated	0
2002	kassie	3	east	during	contracepted	treated	0
2009	keller	2	east	during	contracepted	treated	0
2010	keller	3	east	after	uncontracepted	treated	0
2011	keller	4	east	after	uncontracepted	treated	0
2012	keller	5	NA	after	uncontracepted	treated	1
2013	keller	6	mideast	after	uncontracepted	treated	0
2014	keller	7	east	after	uncontracepted	treated	1
1997	kelty	3	east	before	NA	control	0
1998	kelty	4	east	before	NA	control	0
1999	kelty	5	east	before	NA	control	1
2000	kelty	6	east	during	uncontracepted	control	0
2001	kelty	7	mideast	during	uncontracepted	control	1
2002	kelty	8	mideast	during	uncontracepted	control	0
2003	kelty	9	mideast	during	uncontracepted	control	1
2004	kelty	10	mideast	during	uncontracepted	control	0
2005	kelty	11	mideast	during	uncontracepted	control	1
2006	kelty	11	mideast	during	uncontracepted	control	0
2007	kelty	12	mideast	during	uncontracepted	control	1
2008	kelty	13	west	during	uncontracepted	control	1
2009	kelty	14	east	during	contracepted	control	0
2010	kelty	15	east	after	uncontracepted	control	0
2011	kelty	16	east	after	uncontracepted	control	0
2012	kelty	17	east	after	uncontracepted	control	0
2013	kelty	18	east	after	uncontracepted	control	0
2014	kelty	19	mideast	after	uncontracepted	control	0
1994	kredence	5	east	before	NA	not in program	1
1995	kredence	6	east	before	NA	not in program	0
1996	kredence	7	east	before	NA	not in program	0
2003	larissa	2	mideast	during	contracepted	treated	0
2004	larissa	3	east	during	contracepted	treated	0
2005	larissa	4	east	during	contracepted	treated	0
2006	larissa	5	mideast	during	contracepted	treated	0
2007	larissa	6	east	during	uncontracepted	treated	0
2008	larissa	7	west	during	uncontracepted	treated	0
2009	larissa	8	east	during	uncontracepted	treated	0
2010	larissa	9	mideast	after	uncontracepted	treated	0
2011	larissa	10	east	after	uncontracepted	treated	0
2012	larissa	11	east	after	uncontracepted	treated	0
2013	larissa	12	east	after	uncontracepted	treated	0
2014	larissa	13	east	after	uncontracepted	treated	0
2001	lassie	2	west	during	contracepted	treated	0
2002	lassie	3	west	during	contracepted	treated	0
2002	lassie	3	west	during	contracepted	treated	0
2003	lassie	4	west	during	uncontracepted	treated	0
2003	lassie	4	west	during	uncontracepted	treated	0
2004	lassie	5	west	during	contracepted	treated	1
2004	lassie	5	west	during	contracepted	treated	1
2005	lassie	6	west	during	contracepted	treated	0
2005	lassie	6	west	during	contracepted	treated	0
2006	lassie	7	west	during	contracepted	treated	0
2007	lassie	8	west	during	contracepted	treated	0
2008	lassie	9	west	during	contracepted	treated	1
2009	lassie	10	west	during	uncontracepted	treated	0
2010	lassie	11	west	after	uncontracepted	treated	0
2011	lassie	12	west	after	uncontracepted	treated	0
2012	lassie	13	west	after	uncontracepted	treated	0
2013	lassie	14	west	after	uncontracepted	treated	0
2014	lassie	15	west	after	uncontracepted	treated	0
1995	laurie	5	mideast	before	NA	control	0
1996	laurie	6	east	before	NA	control	1
1997	laurie	7	east	before	NA	control	0
1998	laurie	8	east	before	NA	control	1
1999	laurie	9	east	before	NA	control	0
2000	laurie	10	mideast	during	uncontracepted	control	1
2001	laurie	11	mideast	during	uncontracepted	control	1
2002	laurie	12	mideast	during	uncontracepted	control	0
2003	laurie	13	mideast	during	uncontracepted	control	0
2004	laurie	14	mideast	during	uncontracepted	control	1
2005	laurie	15	mideast	during	uncontracepted	control	1
2006	laurie	16	mideast	during	uncontracepted	control	0
2007	laurie	17	mideast	during	uncontracepted	control	0
2008	laurie	18	west	during	uncontracepted	control	0
1990	leila	3	west	before	NA	treated	1
1991	leila	4	west	before	NA	treated	0
1992	leila	5	west	before	NA	treated	1
1993	leila	6	west	before	NA	treated	0
1994	leila	7	west	before	NA	treated	1
1995	leila	8	west	before	NA	treated	0
1996	leila	9	west	before	NA	treated	1
1997	leila	10	west	before	NA	treated	0
1998	leila	11	west	before	NA	treated	1
1999	leila	12	west	before	NA	treated	1
2000	leila	13	west	during	contracepted	treated	0
2001	leila	14	west	during	uncontracepted	treated	0
2002	leila	15	west	during	contracepted	treated	0
2003	leila	16	west	during	contracepted	treated	0
2004	leila	17	west	during	contracepted	treated	1
2005	leila	18	west	during	contracepted	treated	0
2006	leila	19	west	during	contracepted	treated	0
2007	leila	20	west	during	contracepted	treated	0
2006	liani	2	west	during	contracepted	treated	0
2007	liani	3	west	during	contracepted	treated	0
2008	liani	4	west	during	contracepted	treated	0
2009	liani	5	west	during	contracepted	treated	0
2010	liani	6	west	after	uncontracepted	treated	0
2011	liani	7	west	after	uncontracepted	treated	0
2012	liani	8	west	after	uncontracepted	treated	0
2013	liani	9	west	after	uncontracepted	treated	0
2014	liani	10	west	after	uncontracepted	treated	0
1983	lisa	NA	west	before	NA	not in program	1
1984	lisa	NA	west	before	NA	not in program	1
1985	lisa	NA	west	before	NA	not in program	1
1986	lisa	NA	west	before	NA	not in program	0
1987	lisa	NA	west	before	NA	not in program	1
1988	lisa	NA	west	before	NA	not in program	1
1989	lisa	NA	west	before	NA	not in program	1
1990	lisa	NA	west	before	NA	not in program	0
1987	luna	4	west	before	NA	not in program	0
1988	luna	5	west	before	NA	not in program	1
1989	luna	6	west	before	NA	not in program	0
1990	luna	7	west	before	NA	not in program	1
1991	luna	8	west	before	NA	not in program	NA
1992	luna	9	west	before	NA	not in program	1
1993	luna	10	west	before	NA	not in program	1
1994	luna	11	west	before	NA	not in program	0
1995	luna	12	west	before	NA	not in program	1
1996	luna	13	west	before	NA	not in program	0
1997	luna	14	west	before	NA	not in program	1
1998	luna	15	west	before	NA	not in program	0
1993	maddy	NA	west	before	NA	not in program	0
1990	mallory	4	east	before	NA	not in program	1
1982	mamre	NA	east	before	NA	not in program	1
1983	mamre	NA	east	before	NA	not in program	0
1984	mamre	NA	east	before	NA	not in program	0
1985	mamre	NA	east	before	NA	not in program	1
1986	mamre	NA	east	before	NA	not in program	0
1987	mamre	NA	east	before	NA	not in program	0
1988	mamre	NA	east	before	NA	not in program	1
1989	mamre	NA	east	before	NA	not in program	0
1990	mamre	NA	east	before	NA	treated	0
1995	marilyn	1	west	before	NA	treated	0
1996	marilyn	2	west	before	NA	treated	0
1997	marilyn	3	west	before	NA	treated	0
1998	marilyn	4	west	before	NA	treated	0
1999	marilyn	5	west	before	NA	treated	0
2000	marilyn	6	west	during	uncontracepted	treated	1
2001	marilyn	7	west	during	contracepted	treated	0
2002	marilyn	8	west	during	contracepted	treated	0
2003	marilyn	9	west	during	uncontracepted	treated	1
2004	marilyn	10	west	during	contracepted	treated	0
2005	marilyn	11	west	during	contracepted	treated	1
1990	marlena	2	east	before	NA	not in program	0
1991	marlena	3	east	before	NA	not in program	1
1992	marlena	4	east	before	NA	not in program	NA
1993	marlena	5	east	before	NA	not in program	1
1994	marlena	6	east	before	NA	not in program	0
1995	marlena	7	east	before	NA	not in program	0
1996	marlena	8	east	before	NA	not in program	0
1997	marlena	9	east	before	NA	not in program	0
1981	mary	NA	NA	before	NA	not in program	1
1982	mary	NA	NA	before	NA	not in program	0
1983	mary	NA	NA	before	NA	not in program	1
1984	mary	NA	NA	before	NA	not in program	0
1985	mary	NA	NA	before	NA	not in program	0
1986	mary	NA	mideast	before	NA	not in program	1
1987	mary	NA	east	before	NA	not in program	0
1988	mary	NA	east	before	NA	not in program	1
1989	mary	NA	east	before	NA	not in program	1
1990	mary	NA	east	before	NA	not in program	1
1986	megan	3	west	before	NA	not in program	1
1987	megan	4	east	before	NA	not in program	0
1988	megan	5	west	before	NA	not in program	1
1989	megan	6	west	before	NA	not in program	0
1990	megan	7	west	before	NA	not in program	0
1991	megan	8	west	before	NA	not in program	0
1992	megan	9	west	before	NA	not in program	1
1995	mehlich	NA	mideast	before	NA	not in program	0
1996	mehlich	NA	mideast	before	NA	not in program	0
1983	melanie	NA	NA	before	NA	not in program	1
1984	melanie	NA	NA	before	NA	not in program	0
1985	melanie	NA	NA	before	NA	not in program	1
1986	melanie	NA	NA	before	NA	not in program	0
1987	melanie	NA	east	before	NA	not in program	0
1988	melanie	NA	mideast	before	NA	not in program	1
1989	melanie	NA	east	before	NA	not in program	0
1990	melanie	NA	east	before	NA	not in program	1
1991	memphis	3	east	before	NA	not in program	0
1983	midnight	2	west	before	NA	not in program	0
1984	midnight	3	west	before	NA	not in program	1
1985	midnight	4	west	before	NA	not in program	1
1986	midnight	5	west	before	NA	not in program	0
1987	midnight	6	west	before	NA	not in program	1
1988	midnight	7	west	before	NA	not in program	0
1989	midnight	8	west	before	NA	not in program	1
1990	midnight	9	west	before	NA	not in program	0
1991	midnight	10	west	before	NA	not in program	1
1992	midnight	11	west	before	NA	not in program	1
1993	midnight	12	west	before	NA	not in program	0
1994	midnight	13	west	before	NA	not in program	1
1995	midnight	14	west	before	NA	not in program	0
1986	mimi	3	east	before	NA	not in program	0
1987	mimi	4	east	before	NA	not in program	1
1988	mimi	5	east	before	NA	not in program	1
1989	mimi	6	east	before	NA	not in program	0
1990	mimi	7	east	before	NA	not in program	1
1991	mimi	8	east	before	NA	not in program	1
1992	mimi	9	east	before	NA	not in program	NA
1993	mimi	10	east	before	NA	not in program	1
1994	mimi	11	east	before	NA	not in program	0
1991	mimosa	3	west	before	NA	not in program	0
1992	mimosa	4	west	before	NA	not in program	0
2005	miss isabel	2	west	during	contracepted	treated	0
2006	missisabel	3	west	during	contracepted	treated	0
2007	missisabel	4	west	during	contracepted	treated	0
2008	missisabel	5	west	during	uncontracepted	treated	0
2009	missisabel	6	east	during	uncontracepted	treated	0
2010	missisabel	7	west	after	uncontracepted	treated	0
2011	missisabel	8	west	after	uncontracepted	treated	0
2012	missisabel	9	west	after	uncontracepted	treated	0
2013	missisabel	10	west	after	uncontracepted	treated	0
2014	missisabel	11	west	after	uncontracepted	treated	0
1993	mitten	NA	west	before	NA	not in program	0
1994	mitten	NA	west	before	NA	not in program	0
1995	mitten	NA	west	before	NA	not in program	NA
1996	mitten	NA	west	before	NA	not in program	0
1991	mlp	3	west	before	NA	not in program	0
1983	molly	NA	east	before	NA	not in program	1
1984	molly	NA	east	before	NA	not in program	0
1985	molly	NA	east	before	NA	not in program	1
1986	molly	NA	east	before	NA	not in program	0
1987	molly	NA	east	before	NA	not in program	1
1988	molly	NA	mideast	before	NA	not in program	1
1989	molly	NA	NA	before	NA	not in program	1
1991	moonshadow	4	west	before	NA	not in program	1
1992	moonshadow	5	west	before	NA	not in program	NA
1993	moonshadow	6	west	before	NA	not in program	1
1994	moonshadow	7	west	before	NA	not in program	0
1995	moonshadow	8	west	before	NA	not in program	1
1991	nadia	4	east	before	NA	not in program	1
1992	nadia	5	east	before	NA	not in program	0
1993	nadia	6	east	before	NA	not in program	1
1994	nadia	7	mideast	before	NA	not in program	0
1995	nadia	8	east	before	NA	not in program	0
1996	nadia	9	east	before	NA	not in program	1
1991	nashanu	NA	east	before	NA	not in program	0
1996	nfc	NA	east	before	NA	not in program	0
1983	nina	3	east	before	NA	not in program	0
1984	nina	4	east	before	NA	not in program	0
1985	nina	5	east	before	NA	not in program	0
1986	nina	6	east	before	NA	not in program	1
1987	nina	7	east	before	NA	not in program	1
1988	nina	8	east	before	NA	not in program	1
1989	nina	9	east	before	NA	not in program	1
1990	nina	10	east	before	NA	not in program	1
1991	nina	11	east	before	NA	not in program	1
1992	nina	12	east	before	NA	not in program	NA
1993	nina	13	east	before	NA	not in program	0
1994	nina	14	east	before	NA	not in program	1
1995	nina	15	mideast	before	NA	not in program	0
1996	nina	16	east	before	NA	not in program	1
1997	noir	3	east	before	NA	treated	0
1998	noir	4	east	before	NA	treated	0
1999	noir	5	east	before	NA	treated	1
2000	noir	6	mideast	during	uncontracepted	treated	1
2001	noir	7	mideast	during	uncontracepted	treated	0
2002	noir	8	east	during	uncontracepted	treated	0
2003	noir	9	mideast	during	uncontracepted	treated	1
2004	noir	10	mideast	during	uncontracepted	treated	0
2005	noir	11	west	during	contracepted	treated	0
2006	noir	12	mideast	during	uncontracepted	treated	0
2007	noir	13	mideast	during	uncontracepted	treated	0
2008	noir	14	west	during	uncontracepted	treated	1
2009	noir	15	east	during	contracepted	treated	0
2010	noir	16	mideast	after	uncontracepted	treated	0
2011	noir	17	mideast	after	uncontracepted	treated	0
2012	noir	18	mideast	after	uncontracepted	treated	0
2013	noir	19	mideast	after	uncontracepted	treated	0
2014	noir	20	mideast	after	uncontracepted	treated	0
1995	oni	NA	east	before	NA	not in program	0
1996	oni	NA	east	before	NA	not in program	1
1991	pandora	2	east	before	NA	not in program	0
1985	pansy	3	east	before	NA	not in program	0
1986	pansy	4	east	before	NA	not in program	0
1987	pansy	5	east	before	NA	not in program	1
1988	pansy	6	east	before	NA	not in program	1
1989	pansy	7	east	before	NA	not in program	0
1990	pansy	8	east	before	NA	not in program	0
1991	pansy	9	east	before	NA	not in program	1
1992	pansy	10	east	before	NA	not in program	NA
1993	pansy	11	east	before	NA	not in program	0
1994	pansy	12	east	before	NA	not in program	1
1995	pansy	13	east	before	NA	not in program	0
1996	pansy	14	east	before	NA	not in program	1
1992	paris	NA	east	before	NA	not in program	1
1993	paris	NA	east	before	NA	not in program	NA
1994	paris	NA	east	before	NA	not in program	1
1995	paris	NA	east	before	NA	not in program	0
1997	paula	1	east	before	NA	treated	0
1998	paula	2	east	before	NA	treated	0
1999	paula	3	east	before	NA	treated	1
2000	paula	4	east	during	uncontracepted	treated	1
2001	paula	5	east	during	uncontracepted	treated	1
2002	paula	6	east	during	uncontracepted	treated	1
2003	paula	7	east	during	contracepted	treated	1
2004	paula	8	east	during	contracepted	treated	0
2005	paula	9	mideast	during	contracepted	treated	0
2006	paula	10	east	during	contracepted	treated	0
2007	paula	11	east	during	uncontracepted	treated	0
2008	paula	12	west	during	uncontracepted	treated	0
2009	paula	13	east	during	uncontracepted	treated	0
2010	paula	14	east	after	uncontracepted	treated	0
2011	paula	15	east	after	uncontracepted	treated	0
2012	paula	16	east	after	uncontracepted	treated	0
2013	paula	17	east	after	uncontracepted	treated	0
2014	paula	18	east	after	uncontracepted	treated	0
1987	paulette	3	east	before	NA	not in program	1
1988	paulette	4	east	before	NA	not in program	1
1989	paulette	5	east	before	NA	not in program	1
1990	paulette	6	east	before	NA	not in program	1
1991	paulette	7	east	before	NA	not in program	0
1992	paulette	8	east	before	NA	not in program	0
1993	paulette	9	east	before	NA	not in program	NA
1994	paulette	10	east	before	NA	not in program	NA
1995	paulette	11	east	before	NA	not in program	1
1991	pearl	4	east	before	NA	not in program	0
1992	pearl	5	east	before	NA	not in program	NA
1993	pearl	6	east	before	NA	not in program	NA
1994	pearl	7	east	before	NA	not in program	1
1995	pearl	8	east	before	NA	not in program	0
1996	pearl	9	east	before	NA	not in program	1
1991	pebbles	NA	east	before	NA	not in program	0
1985	penelope	NA	NA	before	NA	not in program	0
1986	penelope	NA	NA	before	NA	not in program	0
1987	penelope	NA	east	before	NA	not in program	0
1988	penelope	NA	mideast	before	NA	not in program	1
1990	penelope	NA	east	before	NA	not in program	0
1990	penelope	NA	NA	before	NA	not in program	0
1991	penelope	NA	east	before	NA	not in program	0
2002	penelope.2	2	east	during	contracepted	treated	0
2003	penelope.2	3	east	during	contracepted	treated	0
2004	penelope.2	4	east	during	contracepted	treated	0
2005	penelope.2	5	east	during	contracepted	treated	0
2006	penelope.2	6	east	during	uncontracepted	treated	0
2007	penelope.2	7	east	during	uncontracepted	treated	0
2008	penelope.2	8	west	during	uncontracepted	treated	0
2009	penelope.2	9	east	during	uncontracepted	treated	0
2010	penelope.2	10	east	after	uncontracepted	treated	0
2011	penelope.2	11	east	after	uncontracepted	treated	0
2012	penelope.2	12	east	after	uncontracepted	treated	0
2013	penelope.2	13	east	after	uncontracepted	treated	0
2014	penelope.2	14	east	after	uncontracepted	treated	0
1991	perrier	3	east	before	NA	not in program	0
1992	perrier	4	east	before	NA	not in program	0
1983	persephone	3	east	before	NA	not in program	0
1984	persephone	4	east	before	NA	not in program	1
1985	persephone	5	east	before	NA	not in program	0
1986	persephone	6	east	before	NA	not in program	1
1987	persephone	7	east	before	NA	not in program	0
1988	persephone	8	east	before	NA	not in program	1
1989	persephone	9	east	before	NA	not in program	1
1990	persephone	10	east	before	NA	not in program	1
1991	persephone	11	east	before	NA	not in program	0
1992	persephone	12	east	before	NA	not in program	NA
1993	persephone	13	east	before	NA	not in program	NA
1994	persephone	14	east	before	NA	not in program	0
1995	persephone	15	east	before	NA	not in program	1
1996	persephone	16	east	before	NA	not in program	0
2004	persia	2	east	during	contracepted	treated	0
2005	persia	3	east	during	contracepted	treated	0
2006	persia	4	east	during	contracepted	treated	0
2007	persia	5	east	during	uncontracepted	treated	0
2008	persia	6	west	during	contracepted	treated	0
2009	persia	7	east	during	uncontracepted	treated	0
2010	persia	8	east	after	uncontracepted	treated	0
2011	persia	9	mideast	after	uncontracepted	treated	0
2012	persia	10	NA	after	uncontracepted	treated	0
2013	persia	11	east	after	uncontracepted	treated	0
2014	persia	12	east	after	uncontracepted	treated	0
1991	petra	2	east	before	NA	not in program	0
1992	petra	3	east	before	NA	not in program	1
1990	petunia	3	mideast	before	NA	not in program	1
1991	petunia	4	west	before	NA	not in program	0
1991	phoebe	1	east	before	NA	not in program	0
1988	portia	2	east	before	NA	not in program	0
1989	portia	3	east	before	NA	not in program	1
1990	portia	4	east	before	NA	not in program	1
1991	portia	5	east	before	NA	not in program	1
1992	portia	6	east	before	NA	not in program	0
1993	portia	7	east	before	NA	not in program	NA
1994	portia	8	east	before	NA	not in program	1
1995	portia	9	east	before	NA	not in program	1
1996	portia	10	east	before	NA	not in program	0
1986	rachel	3	east	before	NA	not in program	0
1987	rachel	4	east	before	NA	not in program	0
1988	rachel	5	east	before	NA	not in program	1
1989	rachel	6	east	before	NA	not in program	1
1990	rachel	7	east	before	NA	not in program	0
1991	rachel	8	east	before	NA	not in program	0
1992	rachel	9	east	before	NA	not in program	1
1993	rachel	10	east	before	NA	not in program	NA
1994	rachel	11	east	before	NA	not in program	1
1995	rachel	12	east	before	NA	not in program	0
1996	rachel	13	east	before	NA	not in program	0
1983	rainbow	NA	west	before	NA	not in program	0
1984	rainbow	NA	west	before	NA	not in program	0
1985	rainbow	NA	west	before	NA	not in program	0
1986	rainbow	NA	west	before	NA	not in program	1
1987	rainbow	NA	west	before	NA	not in program	1
1988	rainbow	NA	west	before	NA	not in program	0
1989	rainbow	NA	west	before	NA	not in program	0
1990	rainbow	NA	west	before	NA	not in program	1
1996	red	NA	west	before	NA	not in program	0
1983	regina	NA	east	before	NA	not in program	1
1984	regina	NA	east	before	NA	not in program	0
1985	regina	NA	east	before	NA	not in program	1
1986	regina	NA	east	before	NA	not in program	1
1987	regina	NA	east	before	NA	not in program	0
1988	regina	NA	east	before	NA	not in program	0
1989	regina	NA	east	before	NA	not in program	0
1990	regina	NA	east	before	NA	not in program	1
1991	regina	NA	east	before	NA	not in program	1
1992	regina	NA	east	before	NA	not in program	1
1995	rhona	NA	east	before	NA	not in program	0
1991	roxanne	1	east	before	NA	not in program	0
2003	sabrina	3	west	during	contracepted	not in program	0
2004	sabrina	4	west	during	uncontracepted	not in program	0
2005	sabrina	5	west	during	contracepted	not in program	1
2006	sabrina	6	west	during	contracepted	not in program	0
2007	sabrina	7	west	during	contracepted	not in program	1
2008	sabrina	8	west	during	contracepted	not in program	1
2009	sabrina	9	west	during	contracepted	not in program	1
2010	sabrina	10	west	after	uncontracepted	not in program	0
2011	sabrina	11	west	after	uncontracepted	not in program	1
2000	sadie	2	east	during	uncontracepted	treated	0
2001	sadie	3	east	during	contracepted	treated	0
2002	sadie	4	east	during	contracepted	treated	0
2003	sadie	5	east	during	contracepted	treated	0
2004	sadie	6	east	during	uncontracepted	treated	1
2005	sadie	7	mideast	during	contracepted	treated	0
2006	sadie	8	mideast	during	contracepted	treated	1
2007	sadie	9	east	during	contracepted	treated	1
2008	sadie	10	west	during	contracepted	treated	0
2009	sadie	11	east	during	contracepted	treated	0
2010	sadie	12	mideast	after	uncontracepted	treated	1
2011	sadie	13	NA	after	uncontracepted	treated	1
2012	sadie	14	east	after	uncontracepted	treated	0
2013	sadie	15	mideast	after	uncontracepted	treated	1
2014	sadie	16	mideast	after	uncontracepted	treated	0
1983	samantha	NA	west	before	NA	not in program	1
1984	samantha	NA	west	before	NA	not in program	1
1985	samantha	NA	west	before	NA	not in program	1
1986	samantha	NA	west	before	NA	not in program	0
1987	samantha	NA	west	before	NA	not in program	0
1988	samantha	NA	west	before	NA	not in program	1
1989	samantha	NA	west	before	NA	not in program	0
1990	samantha	NA	west	before	NA	not in program	1
1991	samantha	NA	west	before	NA	not in program	0
1992	samantha	NA	west	before	NA	not in program	1
1993	samantha	NA	west	before	NA	not in program	0
1994	samantha	NA	west	before	NA	not in program	1
1989	sapphire	3	west	before	NA	treated	1
1990	sapphire	4	west	before	NA	treated	1
1991	sapphire	5	west	before	NA	treated	0
1992	sapphire	6	west	before	NA	treated	1
1993	sapphire	7	west	before	NA	treated	1
1994	sapphire	8	west	before	NA	treated	0
1995	sapphire	9	west	before	NA	treated	1
1996	sapphire	10	west	before	NA	treated	1
1997	sapphire	11	west	before	NA	treated	1
1998	sapphire	12	west	before	NA	treated	0
1999	sapphire	13	west	before	NA	treated	0
2000	sapphire	14	west	during	uncontracepted	treated	1
2001	sapphire	15	west	during	uncontracepted	treated	1
2002	sapphire	16	west	during	contracepted	treated	0
2003	sapphire	17	mideast	during	contracepted	treated	0
2004	sapphire	18	west	during	contracepted	treated	0
2005	sapphire	19	west	during	contracepted	treated	0
2006	sapphire	20	west	during	contracepted	treated	0
2007	sapphire	21	west	during	uncontracepted	treated	0
2008	sapphire	22	west	during	uncontracepted	treated	0
2009	sapphire	23	west	during	uncontracepted	treated	0
1985	sarah	2	west	before	NA	treated	0
1986	sarah	3	west	before	NA	treated	0
1987	sarah	4	west	before	NA	treated	1
1988	sarah	5	west	before	NA	treated	0
1989	sarah	6	west	before	NA	treated	1
1990	sarah	7	west	before	NA	treated	1
1991	sarah	8	west	before	NA	treated	0
1992	sarah	9	west	before	NA	treated	0
1993	sarah	10	west	before	NA	treated	1
1994	sarah	11	west	before	NA	treated	1
1995	sarah	12	west	before	NA	treated	0
1996	sarah	13	west	before	NA	treated	1
1997	sarah	14	west	before	NA	treated	0
1998	sarah	15	west	before	NA	treated	1
1999	sarah	16	west	before	NA	treated	1
2000	sarah	17	west	during	contracepted	treated	0
2001	sarah	18	west	during	uncontracepted	treated	0
2002	sarah	19	west	during	contracepted	treated	1
2003	sarah	20	west	during	contracepted	treated	0
2004	sarah	21	west	during	uncontracepted	treated	1
2005	sarah	22	west	during	contracepted	treated	0
2006	sarah	23	west	during	contracepted	treated	0
2007	sarah	24	west	during	uncontracepted	treated	0
2008	sarah	25	west	during	contracepted	treated	0
2009	sarah	26	west	during	contracepted	treated	1
2010	sarah	27	west	after	uncontracepted	treated	0
2011	sarah	28	west	after	uncontracepted	treated	0
2012	sarah	29	west	after	uncontracepted	treated	0
2013	sarah	30	west	after	uncontracepted	treated	0
2014	sarah	31	west	after	uncontracepted	treated	0
1994	sassafrass	2	west	before	NA	not in program	0
1995	sassafrass	3	west	before	NA	not in program	0
2000	satyrn	2	west	during	uncontracepted	untreated	0
2008	sawathu	2	west	during	contracepted	treated	0
2009	sawathu	3	mideast	during	contracepted	treated	0
2010	sawathu	4	west	after	uncontracepted	treated	0
2011	sawathu	5	west	after	uncontracepted	treated	0
2012	sawathu	6	west	after	uncontracepted	treated	0
2013	sawathu	7	west	after	uncontracepted	treated	0
2014	sawathu	8	west	after	uncontracepted	treated	0
1995	scar	NA	east	before	NA	not in program	0
1996	scar	NA	east	before	NA	not in program	1
1997	scar	NA	mideast	before	NA	not in program	0
1983	scarrump	NA	east	before	NA	not in program	0
1984	scarrump	NA	east	before	NA	not in program	0
1985	scarrump	NA	east	before	NA	not in program	0
1986	scarrump	NA	east	before	NA	not in program	0
1987	scarrump	NA	east	before	NA	not in program	1
1991	scarrump	NA	east	before	NA	not in program	1
1992	scarrump	NA	east	before	NA	not in program	0
1993	scarrump	NA	east	before	NA	not in program	0
1994	scarrump	NA	east	before	NA	not in program	1
1995	scarrump	NA	east	before	NA	not in program	0
1995	sechs	2	west	before	NA	untreated	0
1996	sechs	3	west	before	NA	untreated	0
1997	sechs	4	west	before	NA	untreated	0
1998	sechs	5	west	before	NA	untreated	0
1999	sechs	6	west	before	NA	untreated	1
2000	sechs	7	west	during	contracepted	untreated	0
1989	secretariat	2	west	before	NA	not in program	1
1990	secretariat	3	west	before	NA	not in program	0
1991	secretariat	4	west	before	NA	not in program	0
1997	serenac	2	east	before	NA	treated	0
1998	serenac	3	mideast	before	NA	treated	0
1999	serenac	4	east	before	NA	treated	1
2000	serenac	5	mideast	during	initial	treated	0
2001	serenac	6	east	during	contracepted	treated	0
2002	serenac	7	east	during	uncontracepted	treated	0
2003	serenac	8	mideast	during	contracepted	treated	1
2004	serenac	9	mideast	during	contracepted	treated	0
2005	serenac	10	mideast	during	contracepted	treated	0
2006	serenac	11	mideast	during	contracepted	treated	0
2007	serenac	12	mideast	during	uncontracepted	treated	0
2008	serenac	13	west	during	contracepted	treated	1
2009	serenac	14	east	during	contracepted	treated	0
2010	serenac	15	west	after	uncontracepted	treated	0
2011	serenac	16	mideast	after	uncontracepted	treated	0
2012	serenac	17	mideast	after	uncontracepted	treated	0
2013	serenac	18	mideast	after	uncontracepted	treated	0
2014	serenac	19	mideast	after	uncontracepted	treated	0
2000	shag	3	mideast	during	contracepted	treated	0
2001	shag	4	mideast	during	uncontracepted	treated	0
2002	shag	5	east	during	contracepted	treated	0
2003	shag	6	mideast	during	contracepted	treated	0
2004	shag	7	mideast	during	uncontracepted	treated	0
2005	shag	8	mideast	during	uncontracepted	treated	0
2006	shag	9	east	during	uncontracepted	treated	1
2007	shag	10	east	during	uncontracepted	treated	1
2008	shag	11	west	during	contracepted	treated	1
2009	shag	12	east	during	contracepted	treated	0
2010	shag	13	east	after	uncontracepted	treated	0
2011	shag	14	mideast	after	uncontracepted	treated	0
2012	shag	15	mideast	after	uncontracepted	treated	0
2013	shag	16	mideast	after	uncontracepted	treated	0
2014	shag	17	mideast	after	uncontracepted	treated	1
1991	shelley	3	west	before	NA	not in program	0
1992	shelley	4	west	before	NA	not in program	NA
1993	shelley	5	west	before	NA	not in program	1
1994	shelley	6	west	before	NA	not in program	0
1995	shelley	7	west	before	NA	not in program	0
1996	shelley	9	west	before	NA	not in program	0
1989	shenandoah	2	east	before	NA	not in program	0
1990	shenandoah	3	east	before	NA	not in program	1
1991	shenandoah	4	NA	before	NA	not in program	NA
1992	shenandoah	5	west	before	NA	not in program	1
2005	shiphrah	2	mideast	during	contracepted	treated	0
2006	shiphrah	3	east	during	contracepted	treated	0
2007	shiphrah	4	east	during	contracepted	treated	0
2008	shiphrah	5	west	during	contracepted	treated	0
2009	shiphrah	6	east	during	uncontracepted	treated	0
2010	shiphrah	7	east	after	uncontracepted	treated	0
2011	shiphrah	8	east	after	uncontracepted	treated	0
2012	shiphrah	9	east	after	uncontracepted	treated	0
2013	shiphrah	10	east	after	uncontracepted	treated	0
2014	shiphrah	11	mideast	after	uncontracepted	treated	0
2003	shira	2	west	during	contracepted	treated	0
2004	shira	3	west	during	contracepted	treated	0
2005	shira	4	west	during	contracepted	treated	0
2006	shira	5	west	during	contracepted	treated	0
2007	shira	6	west	during	uncontracepted	treated	0
2008	shira	7	west	during	uncontracepted	treated	0
2009	shira	8	west	during	uncontracepted	treated	0
2010	shira	9	west	after	uncontracepted	treated	0
2011	shira	10	west	after	uncontracepted	treated	0
2012	shira	11	west	after	uncontracepted	treated	0
2013	shira	12	west	after	uncontracepted	treated	0
2014	shira	13	west	after	uncontracepted	treated	0
1995	shorty	NA	east	before	NA	not in program	0
1996	shorty	NA	east	before	NA	not in program	1
2001	showme	2	west	during	contracepted	not in program	0
2002	showme	3	west	during	contracepted	not in program	0
1983	siren	3	west	before	NA	not in program	0
1984	siren	4	west	before	NA	not in program	1
1985	siren	5	west	before	NA	not in program	1
1986	siren	6	west	before	NA	not in program	0
1987	siren	7	west	before	NA	not in program	1
1988	siren	8	west	before	NA	not in program	1
1989	siren	9	west	before	NA	not in program	1
1990	siren	10	west	before	NA	not in program	1
1991	siren	11	west	before	NA	not in program	0
1992	siren	12	west	before	NA	not in program	1
1993	siren	13	west	before	NA	not in program	1
1995	siren	15	west	before	NA	not in program	1
1996	siren	16	west	before	NA	not in program	1
1997	siren	17	west	before	NA	not in program	0
1998	siren	18	west	before	NA	not in program	1
1999	siren	19	west	before	NA	not in program	1
1994	slug	4	east	before	NA	treated	0
1995	slug	5	east	before	NA	treated	0
1996	slug	6	east	before	NA	treated	1
1997	slug	7	east	before	NA	treated	0
1998	slug	8	east	before	NA	treated	1
1999	slug	9	east	before	NA	treated	0
2000	slug	10	mideast	during	initial	treated	1
2001	slug	11	mideast	during	initial	treated	1
2002	slug	12	mideast	during	contracepted	treated	0
2003	slug	13	mideast	during	contracepted	treated	0
2004	slug	14	mideast	during	contracepted	treated	1
2005	slug	15	mideast	during	contracepted	treated	0
2006	slug	16	west	during	contracepted	treated	1
2007	slug	17	mideast	during	contracepted	treated	0
2008	slug	18	west	during	contracepted	treated	0
2009	slug	19	east	during	uncontracepted	treated	0
2010	slug	20	west	after	uncontracepted	treated	0
2011	slug	21	mideast	after	uncontracepted	treated	0
2012	slug	22	mideast	after	uncontracepted	treated	0
2013	slug	23	mideast	after	uncontracepted	treated	0
2014	slug	24	mideast	after	uncontracepted	treated	0
1993	solvi	4	west	before	NA	untreated	1
1994	solvi	5	west	before	NA	untreated	0
1995	solvi	6	west	before	NA	untreated	0
1996	solvi	7	west	before	NA	untreated	1
1997	solvi	8	west	before	NA	untreated	0
1998	solvi	9	west	before	NA	untreated	1
1999	solvi	10	west	before	NA	untreated	0
2000	solvi	11	west	during	uncontracepted	untreated	1
2001	solvi	12	west	during	uncontracepted	untreated	0
2002	solvi	13	west	during	uncontracepted	untreated	1
1994	spade	NA	east	before	NA	treated	0
1995	spade	NA	east	before	NA	treated	1
1996	spade	NA	east	before	NA	treated	0
1997	spade	NA	east	before	NA	treated	1
1998	spade	NA	east	before	NA	treated	0
1999	spade	NA	east	before	NA	treated	1
2000	spade	NA	mideast	during	contracepted	treated	0
2001	spade	NA	east	during	uncontracepted	treated	0
2002	spade	NA	east	during	contracepted	treated	0
1994	spot	NA	east	before	NA	not in program	0
1995	spot	NA	east	before	NA	not in program	1
2011	sprite	2	west	after	uncontracepted	untreated	0
2012	sprite	3	west	after	uncontracepted	untreated	0
2013	sprite	4	west	after	uncontracepted	untreated	0
2014	sprite	5	west	after	uncontracepted	untreated	0
1993	squiggs	NA	east	before	NA	not in program	1
1994	squiggs	NA	east	before	NA	not in program	0
1995	squiggs	NA	east	before	NA	not in program	1
1996	squiggs	NA	east	before	NA	not in program	0
1993	star	3	west	before	NA	initial but not boosted	0
1994	star	4	west	before	NA	initial but not boosted	0
1995	star	5	west	before	NA	initial but not boosted	0
1996	star	6	west	before	NA	initial but not boosted	0
1997	star	7	west	before	NA	initial but not boosted	0
1998	star	8	west	before	NA	initial but not boosted	0
1999	star	9	west	before	NA	initial but not boosted	0
2000	star	10	west	during	initial	initial but not boosted	0
1983	susan	NA	west	before	NA	not in program	0
1984	susan	NA	west	before	NA	not in program	1
1985	susan	NA	west	before	NA	not in program	0
1986	susan	NA	west	before	NA	not in program	1
1987	susan	NA	west	before	NA	not in program	0
1988	susan	NA	west	before	NA	not in program	1
1989	susan	NA	west	before	NA	not in program	0
1990	susan	NA	west	before	NA	not in program	1
1991	susan	NA	west	before	NA	not in program	0
2010	swing	2	mideast	after	uncontracepted	untreated	0
2011	swing	3	east	after	uncontracepted	untreated	0
2012	swing	4	NA	after	uncontracepted	untreated	1
1998	sydney	2	mideast	before	NA	treated	0
1999	sydney	3	east	before	NA	treated	0
2000	sydney	4	mideast	during	initial	treated	0
2001	sydney	5	mideast	during	initial	treated	1
2002	sydney	6	mideast	during	contracepted	treated	0
2003	sydney	7	west	during	contracepted	treated	0
2004	sydney	8	mideast	during	uncontracepted	treated	0
2005	sydney	9	west	during	uncontracepted	treated	0
2006	sydney	10	mideast	during	uncontracepted	treated	1
2007	sydney	11	mideast	during	uncontracepted	treated	0
2008	sydney	12	west	during	uncontracepted	treated	0
2009	sydney	13	west	during	uncontracepted	treated	0
2010	sydney	14	west	after	uncontracepted	treated	0
2011	sydney	15	west	after	uncontracepted	treated	0
2012	sydney	16	west	after	uncontracepted	treated	0
2013	sydney	17	west	after	uncontracepted	treated	0
2014	sydney	18	west	after	contracepted	treated	1
1996	tabitha	3	west	before	NA	not in program	0
2004	tahiti	2	west	during	contracepted	treated	0
2005	tahiti	3	west	during	contracepted	treated	0
2006	tahiti	4	west	during	contracepted	treated	0
2007	tahiti	5	west	during	contracepted	treated	0
2008	tahiti	6	west	during	uncontracepted	treated	1
2009	tahiti	7	west	during	contracepted	treated	0
2010	tahiti	8	west	after	uncontracepted	treated	0
2011	tahiti	9	west	after	uncontracepted	treated	0
2012	tahiti	10	west	after	uncontracepted	treated	1
2013	tahiti	11	west	after	uncontracepted	treated	0
2014	tahiti	12	west	after	uncontracepted	treated	1
1997	tatum	1	east	before	NA	untreated	0
1998	tatum	2	mideast	before	NA	untreated	0
1999	tatum	3	east	before	NA	untreated	0
2000	tatum	4	mideast	during	uncontracepted	untreated	0
2001	tatum	5	mideast	during	uncontracepted	untreated	1
2002	tatum	6	mideast	during	uncontracepted	untreated	1
2003	tatum	7	mideast	during	uncontracepted	untreated	0
2004	tatum	8	mideast	during	uncontracepted	untreated	0
2003	tatya	2	mideast	during	contracepted	treated	0
2004	tatya	3	mideast	during	contracepted	treated	0
2005	tatya	4	mideast	during	contracepted	treated	0
2006	tatya	5	mideast	during	contracepted	treated	0
2007	tatya	6	east	during	uncontracepted	treated	0
2008	tatya	7	west	during	uncontracepted	treated	0
2009	tatya	8	east	during	uncontracepted	treated	0
2010	tatya	9	mideast	after	uncontracepted	treated	0
2011	tatya	10	mideast	after	uncontracepted	treated	0
2012	tatya	11	NA	after	uncontracepted	treated	0
2013	tatya	12	east	after	uncontracepted	treated	0
2014	tatya	13	mideast	after	uncontracepted	treated	0
1985	tess	3	NA	before	NA	not in program	0
1986	tess	4	NA	before	NA	not in program	1
1987	tess	5	east	before	NA	not in program	1
1988	tess	6	NA	before	NA	not in program	0
1994	texas	4	east	before	NA	treated	0
1995	texas	5	east	before	NA	treated	0
1996	texas	6	east	before	NA	treated	1
1997	texas	7	east	before	NA	treated	0
1998	texas	8	east	before	NA	treated	1
1999	texas	9	east	before	NA	treated	1
2000	texas	10	east	during	contracepted	treated	0
2001	texas	11	east	during	uncontracepted	treated	1
2002	texas	12	east	during	contracepted	treated	1
2003	texas	13	east	during	contracepted	treated	0
2004	texas	14	mideast	during	contracepted	treated	0
2005	texas	15	mideast	during	contracepted	treated	0
2006	texas	16	mideast	during	contracepted	treated	0
2007	texas	17	mideast	during	uncontracepted	treated	0
2008	texas	18	west	during	uncontracepted	treated	0
2009	texas	19	east	during	uncontracepted	treated	0
2010	texas	20	east	after	uncontracepted	treated	0
2011	texas	21	mideast	after	uncontracepted	treated	0
2012	texas	22	NA	after	uncontracepted	treated	0
2013	texas	23	east	after	uncontracepted	treated	0
2014	texas	24	mideast	after	uncontracepted	treated	0
1992	themis	2	west	before	NA	not in program	1
1993	themis	3	west	before	NA	not in program	0
1994	themis	4	west	before	NA	not in program	0
2003	thunder	2	east	during	contracepted	treated	0
2004	thunder	3	east	during	contracepted	treated	0
2005	thunder	4	east	during	contracepted	treated	0
2006	thunder	5	east	during	uncontracepted	treated	0
2007	thunder	6	east	during	uncontracepted	treated	0
2008	thunder	7	west	during	contracepted	treated	0
2009	thunder	8	east	during	uncontracepted	treated	0
2010	thunder	9	east	after	uncontracepted	treated	0
2011	thunder	10	mideast	after	uncontracepted	treated	0
2012	thunder	11	NA	after	uncontracepted	treated	0
2013	thunder	12	east	after	uncontracepted	treated	0
2014	thunder	13	mideast	after	uncontracepted	treated	0
1994	tick	NA	east	before	NA	not in program	0
1995	tick	NA	east	before	NA	not in program	1
1996	tick	NA	east	before	NA	not in program	0
2000	tiger	2	west	during	uncontracepted	treated	0
2001	tiger	3	west	during	contracepted	treated	0
2002	tiger	4	west	during	contracepted	treated	0
2003	tiger	5	west	during	contracepted	treated	0
2004	tiger	6	west	during	uncontracepted	treated	0
2005	tiger	7	west	during	contracepted	treated	0
2006	tiger	8	west	during	contracepted	treated	0
2007	tiger	9	west	during	uncontracepted	treated	0
2008	tiger	10	west	during	uncontracepted	treated	0
2009	tiger	11	west	during	uncontracepted	treated	0
2010	tiger	12	west	after	uncontracepted	treated	0
2011	tiger	13	west	after	uncontracepted	treated	0
2012	tiger	14	west	after	uncontracepted	treated	0
2013	tiger	15	west	after	uncontracepted	treated	0
2014	tiger	16	west	after	uncontracepted	treated	0
1982	tracy	NA	west	before	NA	not in program	NA
1983	tracy	NA	west	before	NA	not in program	1
1984	tracy	NA	west	before	NA	not in program	0
1985	tracy	NA	west	before	NA	not in program	0
1986	tracy	NA	west	before	NA	not in program	0
1987	tracy	NA	west	before	NA	not in program	0
1988	tracy	NA	west	before	NA	not in program	0
1989	tracy	NA	west	before	NA	not in program	0
1990	tracy	NA	west	before	NA	not in program	0
1991	tracy	NA	west	before	NA	not in program	0
1993	tracy	NA	mideast	before	NA	not in program	0
1981	triangle	NA	NA	before	NA	not in program	1
1982	triangle	NA	NA	before	NA	not in program	1
1983	triangle	NA	NA	before	NA	not in program	0
1984	triangle	NA	NA	before	NA	not in program	1
1985	triangle	NA	NA	before	NA	not in program	1
1986	triangle	NA	NA	before	NA	not in program	0
1987	triangle	NA	east	before	NA	not in program	0
1988	triangle	NA	NA	before	NA	not in program	0
1991	triscuit	4	west	before	NA	treated	1
1992	triscuit	5	west	before	NA	treated	NA
1993	triscuit	6	west	before	NA	treated	1
1994	triscuit	7	west	before	NA	treated	0
1995	triscuit	8	west	before	NA	treated	1
1996	triscuit	9	west	before	NA	treated	0
1997	triscuit	10	west	before	NA	treated	1
1998	triscuit	11	west	before	NA	treated	1
1999	triscuit	12	west	before	NA	treated	1
2000	triscuit	13	west	during	contracepted	treated	1
2001	triscuit	14	west	during	uncontracepted	treated	0
2002	triscuit	15	west	during	contracepted	treated	1
2003	triscuit	16	west	during	contracepted	treated	0
2004	triscuit	17	west	during	contracepted	treated	0
2005	triscuit	18	west	during	contracepted	treated	0
2006	triscuit	19	west	during	contracepted	treated	0
2007	triscuit	20	west	during	contracepted	treated	0
1985	tuna	3	west	before	NA	treated	0
1986	tuna	4	west	before	NA	treated	0
1987	tuna	5	west	before	NA	treated	1
1988	tuna	6	west	before	NA	treated	0
1989	tuna	7	west	before	NA	treated	1
1990	tuna	8	west	before	NA	treated	1
1991	tuna	9	west	before	NA	treated	1
1992	tuna	10	west	before	NA	treated	1
1993	tuna	11	west	before	NA	treated	1
1994	tuna	12	west	before	NA	treated	0
1995	tuna	13	west	before	NA	treated	0
1996	tuna	14	west	before	NA	treated	1
1997	tuna	15	west	before	NA	treated	0
1998	tuna	16	west	before	NA	treated	1
1999	tuna	17	west	before	NA	treated	1
2000	tuna	18	west	during	contracepted	treated	0
2001	tuna	19	west	during	uncontracepted	treated	0
2002	tuna	20	west	during	contracepted	treated	1
2003	tuna	21	west	during	contracepted	treated	0
2004	tuna	22	west	during	contracepted	treated	1
2005	tuna	23	west	during	contracepted	treated	1
2006	tuna	24	west	during	contracepted	treated	0
2007	tuna	25	west	during	contracepted	treated	0
2008	tuna	26	west	during	contracepted	treated	0
2009	tuna	27	west	during	contracepted	treated	0
2011	tuna	29	west	after	uncontracepted	treated	0
1982	wafer	NA	east	before	NA	not in program	1
1983	wafer	NA	east	before	NA	not in program	0
1984	wafer	NA	east	before	NA	not in program	0
1985	wafer	NA	east	before	NA	not in program	0
1986	wafer	NA	east	before	NA	not in program	1
2001	wallace	2	mideast	during	uncontracepted	control	0
2002	wallace	3	east	during	uncontracepted	control	0
2003	wallace	4	mideast	during	uncontracepted	control	1
2004	wallace	5	mideast	during	uncontracepted	control	0
2005	wallace	6	mideast	during	uncontracepted	control	1
2006	wallace	7	mideast	during	uncontracepted	control	0
2007	wallace	8	mideast	during	uncontracepted	control	1
2008	wallace	9	west	during	uncontracepted	control	1
2009	wallace	10	east	during	contracepted	control	0
2010	wallace	11	west	after	uncontracepted	control	0
2011	wallace	12	mideast	after	uncontracepted	control	1
2012	wallace	13	mideast	after	uncontracepted	control	0
2013	wallace	14	mideast	after	uncontracepted	control	1
2014	wallace	15	mideast	after	uncontracepted	control	1
2010	waltz	2	west	after	uncontracepted	untreated	0
2011	waltz	3	mideast	after	uncontracepted	untreated	0
2012	waltz	4	NA	after	uncontracepted	untreated	1
2004	wanaka	2	west	during	contracepted	treated	0
2005	wanaka	3	west	during	contracepted	treated	0
2006	wanaka	4	west	during	contracepted	treated	0
2007	wanaka	5	west	during	contracepted	treated	0
2008	wanaka	6	west	during	uncontracepted	treated	0
2009	wanaka	7	west	during	uncontracepted	treated	0
2010	wanaka	8	west	after	uncontracepted	treated	0
2011	wanaka	9	west	after	uncontracepted	treated	0
2012	wanaka	10	west	after	uncontracepted	treated	0
2013	wanaka	11	west	after	uncontracepted	treated	0
2014	wanaka	12	west	after	uncontracepted	treated	0
1991	wanda	1	west	before	NA	not in program	0
1992	wanda	2	west	before	NA	not in program	NA
1993	wanda	3	west	before	NA	not in program	0
1994	wanda	4	west	before	NA	not in program	0
1995	wanda	5	west	before	NA	not in program	0
1996	wanda	6	west	before	NA	not in program	0
1983	wendy	NA	west	before	NA	not in program	0
1984	wendy	NA	west	before	NA	not in program	0
1985	wendy	NA	west	before	NA	not in program	1
1986	wendy	NA	west	before	NA	not in program	0
1987	wendy	NA	west	before	NA	not in program	1
1988	wendy	NA	west	before	NA	not in program	0
1989	wendy	NA	west	before	NA	not in program	0
1990	wendy	NA	west	before	NA	not in program	0
1996	whitey	NA	west	before	NA	not in program	1
1991	whitney	5	west	before	NA	not in program	0
1992	whitney	6	west	before	NA	not in program	NA
1993	whitney	7	west	before	NA	not in program	0
1994	whitney	8	west	before	NA	not in program	0
1987	wildflower	NA	east	before	NA	not in program	0
1989	windsor	3	east	before	NA	not in program	0
1990	windsor	4	east	before	NA	not in program	1
1991	windsor	5	east	before	NA	not in program	0
1992	windsor	6	east	before	NA	not in program	1
1993	windsor	7	east	before	NA	not in program	NA
1994	windsor	8	east	before	NA	not in program	0
1995	windsor	9	east	before	NA	not in program	1
1996	windsor	10	east	before	NA	not in program	0
1994	winnie	NA	east	before	NA	not in program	0
1995	winnie	NA	east	before	NA	not in program	0
1996	winnie	NA	east	before	NA	not in program	0
1983	winnifred	1	west	before	NA	not in program	0
1984	winnifred	2	west	before	NA	not in program	0
1985	winnifred	3	west	before	NA	not in program	1
1986	winnifred	4	west	before	NA	not in program	1
1987	winnifred	5	west	before	NA	not in program	1
1988	winnifred	6	west	before	NA	not in program	1
1989	winnifred	7	west	before	NA	not in program	1
1990	winnifred	8	west	before	NA	not in program	1
1994	wire	1	west	before	NA	treated	0
1995	wire	2	west	before	NA	treated	NA
1996	wire	3	west	before	NA	treated	0
1997	wire	4	west	before	NA	treated	0
1998	wire	5	west	before	NA	treated	0
1999	wire	6	west	before	NA	treated	1
2000	wire	7	west	during	uncontracepted	treated	0
2001	wire	8	west	during	uncontracepted	treated	0
2002	wire	9	west	during	uncontracepted	treated	1
2003	wire	10	west	during	contracepted	treated	1
2004	wire	11	west	during	contracepted	treated	0
2005	wire	12	west	during	contracepted	treated	0
2006	wire	13	west	during	contracepted	treated	0
2007	wire	14	west	during	uncontracepted	treated	0
2008	wire	15	west	during	uncontracepted	treated	0
2009	wire	16	west	during	uncontracepted	treated	0
2010	wire	17	west	after	uncontracepted	treated	0
2011	wire	18	west	after	uncontracepted	treated	0
2012	wire	19	west	after	uncontracepted	treated	0
2013	wire	20	west	after	uncontracepted	treated	0
2014	wire	21	west	after	uncontracepted	treated	0
1993	woonose	NA	mideast	before	NA	not in program	1
1994	woonose	NA	mideast	before	NA	not in program	0
1997	zelda	5	east	before	NA	treated	0
1998	zelda	6	mideast	before	NA	treated	1
1999	zelda	7	mideast	before	NA	treated	1
2000	zelda	8	mideast	during	uncontracepted	treated	0
2001	zelda	9	mideast	during	uncontracepted	treated	0
2002	zelda	10	east	during	uncontracepted	treated	1
2003	zelda	11	mideast	during	contracepted	treated	1
2004	zelda	12	mideast	during	contracepted	treated	0
2005	zelda	13	mideast	during	uncontracepted	treated	0
2006	zelda	18	mideast	during	uncontracepted	treated	0
2007	zelda	19	west	during	uncontracepted	treated	0
2008	zelda	20	west	during	uncontracepted	treated	0
2009	zelda	21	east	during	uncontracepted	treated	0
2010	zelda	22	west	after	uncontracepted	treated	0
2011	zelda	23	east	after	uncontracepted	treated	0
2001	zulu	2	mideast	during	contracepted	treated	0
2002	zulu	3	mideast	during	uncontracepted	treated	0
2003	zulu	4	mideast	during	contracepted	treated	0
2004	zulu	5	mideast	during	contracepted	treated	0
